# Supplementary material for: Knowledge level regarding mpox among nurses in China: a cross-sectional study
Source: Front Public Health. 2026 Jun 24;14:1833332. doi: 10.3389/fpubh.2026.1833332 (PMC13341617; doi:10.3389/fpubh.2026.1833332)
Supplement: Supplementary file 1 [file Data_sheet_1.xlsx]

## Sheet: Question Details
Item No.	Question	Options
B01	Age Group	①＜=35 years; ② ＞35 years
B02	Gender	① Female ② Male
B03	Marital Status	①Divorced or Widowed; ② Unmarried; ③ Married
B04	Current Residential Address: _______ Province (Municipality directly under Central Government)	①North China ②Northeast China ③East China ④South China ⑤Northwest China ⑥Southwest China
B05	Educational Level	①High school or below ②College or above
B06	Professional Title	①Junior; ②Intermediate or above
B07	Department	①Other departments ②Gynecology/ Pediatrics ③Dermatology/ Infectious Diseases
B08	Hospital Level	①Municipal or above ②District/County
B09	Hospital Grade	①Tertiary ②Secondary or below
B10	Occupation Type	Nurse
C01	Had you ever heard of mpox before this survey?	① Yes ② No
C02	From which sources did you first learn about mpox? (Multiple choices allowed)	① New online media platforms including WeChat, Weibo, Douyin and other social media ② Traditional media such as TV, newspapers and radio ③ Professional websites ④ Information shared by relatives, friends or neighbors ⑤ Others (please specify: ____________)
C03	When did you first hear about mpox?	① Before 2020; ② Jan–Jun 2020 ③ Jul–Dec 2020; ④ Jan–Jun 2021 ⑤ Jul–Dec 2021; ⑥ Jan–Mar 2022 ⑦ Apr–Jun 2022; ⑧ Jul 2022 to present ⑨ Cannot remember
C04	In the past six months, how often have you followed information on the mpox epidemic?	① Every day;② Frequently ③ Occasionally;④ Seldom
C05	Has your institution organized any training or lectures on mpox prevention and control?	① Yes ② No
C06	Is there an assessment/examination required after the mpox training you attended?	① Yes ② No
D01	Which category does the mpox virus belong to?	① Single-stranded DNA virus ② Double-stranded DNA virus ③ Single-stranded RNA virus ④ Double-stranded RNA virus ⑤ Don’t know
D02	Can mpox virus be cultured in vitro?	① Yes ② No ③ Don’t know
D03	Mpox virus, smallpox virus, cowpox virus and vaccinia virus all belong to the genus Orthopoxvirus under the family Poxviridae, and its infectivity and pathogenicity are weaker than smallpox virus.	① Yes ② No ③ Don’t know
D04	Is there cross-immunity between mpox virus and smallpox virus?	① Yes ② No ③ Don’t know
D05	Do mpox virus and varicella-zoster virus belong to the same virus family?	① Yes ② No ③ Don’t know
D06	What are the two clades of mpox virus?	① West African and Congo Basin clades ② South African and Congo Basin clades ③ West African and Chad Basin clades ④ South African and Chad Basin clades ⑤ Don’t know
D07	Under which conditions can mpox virus survive? (Multiple choices allowed)	① Dry environment;② High temperature ③ Low temperature; ④ Seawater ⑤ Lake water; ⑥ Soil; ⑦ Scabs ⑧ Clothing and bedding; ⑨ Don’t know
D08	Which of the following measures can effectively inactivate mpox virus? (Multiple choices allowed)	① Heating at 56℃ for 30 minutes ② Heating at 60℃ for 10 minutes ③ Ultraviolet irradiation ④ Alcohol spraying ⑤ Chlorine-containing disinfectants ⑥ Iodophor ⑦ Don’t know
E01	Is mpox a zoonotic disease?	① Yes ② No ③ Don’t know
E02	The primary natural hosts of mpox virus are:	① Apes ② Monkeys ③ African rodents (e.g., African squirrels, tree squirrels, dormice, etc.) ④ Don’t know
E03	Which are the sources of mpox infection? (Multiple choices allowed)	① Infected wild animals ② Mpox patients ③ Close contacts of mpox patients ④ Domestic pets ⑤ Don’t know
E04	Mpox infection consists of prodromal stage and rash stage. Which stage is more contagious?	① Prodromal stage ② Rash stage ③ Don’t know
E05	What are the transmission routes of mpox? (Multiple choices allowed)	① Droplet transmission ② Direct contact ③ Indirect contact ④ Blood-borne transmission ⑤ Mother-to-child transmission ⑥ Fecal-oral transmission ⑦ Don’t know
E06	Which of the following contact routes can lead to mpox transmission? (Multiple choices allowed)	① Face-to-face contact ② Skin-to-skin contact ③ Mouth-to-mouth contact ④ Mouth-to-skin contact ⑤ Mouth-to-genital contact ⑥ Anal-genital contact ⑦ Others (please specify: ________) ⑧ Don’t know
E07	Which populations are susceptible to mpox? (Multiple choices allowed)	① Persons living with mpox patients ② Persons exposed to mpox-infected wild animals ③ Persons scratched or bitten by mpox-infected wild animals ④ Persons who have consumed mpox-infected wild animals ⑤ Newborns and young children ⑥ People living with HIV ⑦ Healthcare workers ⑧ Don’t know
F01	What is the usual incubation period of mpox?	① 1–3 days ② 4–9 days ③ 6–13 days ④ 7–20 days ⑤ Don’t know
F02	What is the known shortest to longest range of mpox incubation period?	① 1–3 days ② 4–13 days ③ 5–21 days ④ 7–28 days ⑤ Don’t know
F03	What are the prodromal clinical manifestations of mpox? (Multiple choices allowed)	① Fever; ② Chills; ③ Lymphadenopathy ④ Fatigue; ⑤ Back pain and myalgia ⑥ Headache; ⑦ Sore throat, nasal congestion or cough; ⑧ Don’t know
F04	Mpox rash evolves sequentially from macule, papule, vesicle, pustule to crust, with crust formation in about 10 days.	① Yes ② No ③ Don’t know
F05	Which are characteristic features of mpox rash? (Multiple choices allowed)	① Soft texture ② Hard or rubber-like consistency ③ Well-demarcated border ④ Ill-defined border ⑤ Deep infiltration of skin lesions ⑥ Painful ⑦ Pruritic ⑧ Don’t know
F06	Where do mpox rashes mainly occur? (Multiple choices allowed)	① Face; ② Palms; ③ Soles; ④ Oral mucosa ⑤ Genital area; ⑥ Anus; ⑦ Others (please specify: ________); ⑧ Don’t know
F07	Which diseases need to be differentially diagnosed from mpox based on skin lesions? (Multiple choices allowed)	① Secondary syphilis ② Genital herpes ③ Chancroid ④ Varicella (chickenpox) ⑤ Herpes zoster ⑥ Molluscum contagiosum ⑦ Don’t know
F08	What laboratory testing methods are available for mpox? (Multiple choices allowed)	① Nucleic acid testing ② Virus culture ③ Antibody testing ④ Antigen testing ⑤ Don’t know
F09	Which combinations constitute suspected mpox cases? (Multiple choices allowed)	a. Fever plus firm hemispherical rash and lymphadenopathy b. History of travel to mpox-endemic countries/regions within 21 days before onset c. Close contact with confirmed mpox patients within 21 days before onset d. Exposure to blood of mpox-infected animals within 21 days before onset e. Exposure to body fluids of mpox-infected animals within 21 days before onset f. Exposure to secretions of m…
F10	Which combinations confirm mpox cases? (Multiple choices allowed)	a. Suspected mpox case b. Positive mpox nucleic acid test c. Isolation of mpox virus by culture d. Elevated peripheral blood leukocytes f. Positive antibody test ① a+b ② a+c ③ a+d ④ a+f ⑤ Don’t know
F11	Before initiating treatment for mpox patients, clinicians should inquire about the patient’s HIV status.	① Yes ② No ③ Don’t know
F12	No specific anti-mpox antiviral drugs are available domestically at present; treatment mainly relies on symptomatic supportive care and complication prevention and management.	① Yes ② No ③ Don’t know
F13	What complications may occur in severe mpox patients? (Multiple choices allowed)	① Secondary bacterial infection of skin lesions ② Hemorrhagic disorders ③ Confluent lesions ④ Sepsis ⑤ Encephalitis ⑥ Bronchopneumonia ⑦ Others (please specify: ________) ⑧ Don’t know
F14	Which groups are at high risk of developing mpox complications? (Multiple choices allowed)	① Immunocompromised individuals ② Children under 8 years old ③ Patients with a history of atopic dermatitis ④ Pregnant women ⑤ Lactating women ⑥ Patients with pre-existing one or multiple chronic illnesses ⑦ Don’t know
F15	Can mpox cause death?	① Yes ② No ③ Don’t know
F16	Which measures help prevent mpox infection? (Multiple choices allowed)	① Wear disposable latex gloves ② Wear medical protective respirators ③ Wear face shields/goggles ④ Wear disposable isolation gowns ⑤ Strict hand hygiene compliance ⑥ Disinfection after consultation with each individual patient ⑦ Don’t know
G01	Is mpox vaccination still required for individuals previously vaccinated against smallpox?	① Yes ② No ③ Don’t know
G02	Are mpox vaccines available in the United States currently?	① Yes ② No (skip to H01) ③ Don’t know (skip to H01)
G03	Which groups in the US are eligible for mpox vaccination? (Multiple choices allowed)	① Persons whose sexual partners were diagnosed with mpox in the past 14 days ② Men who have had group sexual encounters with other men in the past 14 days ③ Men who have engaged in commercial male-to-male sexual activity in the past 14 days ④ Laboratory personnel performing mpox testing ⑤ Healthcare workers ⑥ Don’t know
H01	What advice would you give to close contacts or confirmed mpox patients seeking your assistance? (Multiple choices allowed)	① Report to relevant health authorities ② Advise home isolation for the patient ③ Inform the patient to seek prompt medical care in case of fever, firm hemispherical rash or lymphadenopathy ④ Disinfect household articles ⑤ Timely notify other close contacts ⑥ Don’t know
H02	What would you do if you have been exposed to mpox close contacts or mpox patients? (Multiple choices allowed)	① Report to relevant health authorities ② Avoid contact with other people ③ Closely monitor your own health status ④ Disinfect items that have been in contact ⑤ Don’t know
H03	According to China’s Guidelines for Prevention and Control of Mpox (2022 Edition), within how many hours should institutions complete online direct reporting via the surveillance reporting module of the China Disease Prevention and Control Information System once suspected or confirmed mpox cases are identified?*	① 12 ② 24 ③ 36 ④ 72 ⑤ Don’t know
I01	Which of the following countries are classified as mpox-endemic areas? (Multiple choices allowed)	① United States ② United Kingdom ③ France ④ Germany ⑤ Canada ⑥ Spain ⑦ Netherlands ⑧ Brazil ⑨ Others (please specify: ________) ⑩ Don’t know

## Sheet: Data
Num	Year of Birth	Age	B01	B02.Num	B03.Num	B04.Num	B05.Num	B06.Num	B07.Num	B08.Num	B09.Num	B10 Occupation	C01.Num	C02.Num	C02.1	C02.2	C02.3	C02.4	C03.Num	C04.Num	C05.Num	C06.Num	D01.Num	D01.Score	D02.Num	D02.Score	D03.Num	D03.Score	D04.Num	D04.Score	D05.Num	D05.Score	D06.Num	D06.Score	D07.Num	D07.1	D07.2	D07.3	D07.4	D07.5	D07.6	D07.7	D07.8	D07.9	D07.Score	D08.Num	D08.1	D08.2	D08.3
1	1981	41	2	1	1	4	1	2	1	2	1	Nurse	1	1;2	1	1			9	3	2		5	0	3	0	1	1	2	0	1	0	5	0	9									1	0	7
2	1979	43	2	1	2	4	2	2	1	2	2	Nurse	1	1;2;3	1	1	1		6	3	1	2	5	0	1	1	1	1	2	0	1	0	2	0	1;2;3;4;5;6;7;8	1	1	1	1	1	1	1	1		0	1;3;4;5;6	1		1
3	1976	46	2	1	2	2	2	2	3	2	2	Nurse	1	1;2	1	1			6	1	1	1	4	0	1	1	3	0	1	1	2	1	1	1	3;6;7;8			1			1	1	1		1	1;2;3;4;5	1	1	1
4	1999	23	1	1	2	3	2	1	1	2	2	Nurse	1	1;2;3	1	1	1		7	3	1	1	2	1	1	1	2	0	3	0	1	0	1	1	1;2	1	1								0	1;5	1
5	1990	32	1	1	2	3	2	2	1	2	2	Nurse	1	1	1				8	3	2		5	0	3	0	1	1	3	0	3	0	5	0	9									1	0	7
6	1991	31	1	1	2	4	2	2	3	1	1	Nurse	2											0		0		0		0		0		0											0
7	1999	23	1	1	3	4	2	1	1	2	2	Nurse	1	1;2	1	1			6	3	1	1	5	0	1	1	2	0	2	0	1	0	1	1	1;2;3;4;5;6;7;8	1	1	1	1	1	1	1	1		0	1;2;3;4;5;6	1	1	1
8	1984	38	2	1	2	4	2	2	3	1	1	Nurse	1	1;2	1	1			6	3	1	1	2	1	2	0	1	1	2	0	1	0	1	1	1;3;6;7;8	1		1			1	1	1		1	1;4;5	1
9	1986	36	2	1	2	3	2	2	1	2	2	Nurse	1	1;2	1	1			9	4	2		2	1	1	1	1	1	1	1	1	0	1	1	3;4;5;6;8			1	1	1	1		1		0	1;2;4;5	1	1
10	1984	38	2	1	2	4	2	2	3	1	1	Nurse	1	1;2	1	1			8	4	2		5	0	3	0	1	1	2	0	2	1	5	0	1;2;5;6	1	1			1	1				0	2;3;5;6		1	1
11	1988	34	1	1	2	2	2	2	1	1	2	Nurse	1	1;2	1	1			1	3	1	1	2	1	3	0	1	1	1	1	1	0	1	1	1;2	1	1								0	1;2;3;5	1	1	1
12	1984	38	2	1	1	1	2	2	3	2	2	Nurse	1	1;2;3	1	1	1		8	3	1	1	2	1	2	0	1	1	1	1	2	1	1	1	1;3;6;7;8	1		1			1	1	1		1	1;2;3	1	1	1
13	1997	25	1	1	3	1	2	1	1	1	1	Nurse	1	1;2	1	1			5	3	2		5	0	3	0	3	0	3	0	3	0	5	0	9									1	0	7
14	1997	25	1	1	3	2	2	1	1	1	2	Nurse	1	1;2;3;4	1	1	1	1	8	3	1	1	5	0	3	0	2	0	1	1	2	1	2	0	2;7		1					1			0	7
15	1987	35	1	1	2	2	2	2	1	1	2	Nurse	1	1;2;3;4	1	1	1	1	9	3	1	1	2	1	1	1	2	0	1	1	1	0	1	1	1;2;4;5;6;7;8	1	1		1	1	1	1	1		0	1;2;3;4;5;6	1	1	1
16	1982	40	2	1	2	3	2	2	1	2	2	Nurse	1	1;2	1	1			8	3	2		2	1	3	0	1	1	1	1	1	0	1	1	3;7;8			1				1	1		1	1;4;5	1
17	1993	29	1	1	2	2	2	2	1	1	2	Nurse	1	1;2	1	1			8	2	1	1	2	1	1	1	1	1	1	1	2	1	1	1	1;3;6;7;8	1		1			1	1	1		1	1;2	1	1
18	1999	23	1	1	2	3	2	1	1	2	2	Nurse	1	1;2	1	1			8	4	2		5	0	3	0	3	0	3	0	3	0	5	0	9									1	0	1;2	1	1
19	1979	43	2	1	2	3	2	2	1	2	2	Nurse	1	1;2	1	1			5	4	2		2	1	3	0	1	1	1	1	2	1	5	0	1;2	1	1								0	2;4		1
20	1995	27	1	2	2	1	2	1	1	1	1	Nurse	1	1;2;3;4	1	1	1	1	6	1	1	1	1	0	1	1	3	0	3	0	3	0	5	0	9									1	0	7
21	1987	35	1	1	2	1	2	2	1	1	1	Nurse	1	1;2	1	1			6	3	1	2	1	0	2	0	3	0	3	0	3	0	5	0	9									1	0	7
22	1999	23	1	1	2	4	2	1	1	2	2	Nurse	1	1;2	1	1			9	3	1	1	2	1	1	1	1	1	1	1	2	1	1	1	1;3;6;7;8	1		1			1	1	1		1	1;2;3;4;5;6	1	1	1
23	1993	29	1	1	2	2	2	1	1	2	2	Nurse	1	1	1				9	4	1	1	2	1	1	1	1	1	2	0	2	1	2	0	1;2;7;8	1	1					1	1		0	1;2;3;5	1	1	1
24	1972	50	2	1	2	2	2	2	1	1	1	Nurse	1	1;2	1	1			7	3	1	2	5	0	2	0	1	1	3	0	1	0	1	1	7							1			1	1;3;4;5	1		1
25	1995	27	1	1	3	4	2	1	3	1	1	Nurse	1	1	1				1	4	2		5	0	3	0	3	0	3	0	3	0	5	0	9									1	0	7
26	1995	27	1	1	2	4	2	1	3	1	1	Nurse	2											0		0		0		0		0		0											0
27	1988	34	1	1	2	3	2	2	1	2	2	Nurse	1	1;2	1	1			5	4	2		5	0	3	0	1	1	2	0	2	1	5	0	9									1	0	7
28	1992	30	1	1	3	4	2	1	3	1	1	Nurse	2											0		0		0		0		0		0											0
29	1989	33	1	1	2	2	2	2	1	2	2	Nurse	1	1;4	1			1	7	3	1	1	2	1	2	0	1	1	1	1	2	1	1	1	1;2	1	1								0	1;5	1
30	1994	28	1	2	3	1	2	1	1	1	1	Nurse	1	3			1		1	1	1	1	1	0	1	1	2	0	2	0	2	1	1	1	1;8	1							1		1	1	1
31	1978	44	2	2	2	1	2	2	1	1	1	Nurse	1	1;2;3	1	1	1		7	2	1	1	1	0	1	1	2	0	1	1	1	0	4	0	1;2	1	1								0	1	1
32	1993	29	1	1	2	2	2	1	1	1	2	Nurse	1	1;2;4	1	1		1	5	3	1	1	4	0	1	1	1	1	1	1	1	0	2	0	1;2;3;4;5;6;7;8	1	1	1	1	1	1	1	1		0	1;2;3;4;5	1	1	1
33	1998	24	1	1	3	4	2	1	3	1	1	Nurse	1	1;2	1	1			9	3	1	2	5	0	1	1	2	0	1	1	2	1	5	0	9									1	0	7
34	1984	38	2	1	2	4	2	2	3	1	1	Nurse	1	2;3		1	1		6	3	2		2	1	1	1	1	1	2	0	1	0	1	1	1;3	1		1							1	1;2;4;5;6	1	1
35	1986	36	2	1	2	3	2	1	1	2	2	Nurse	1	1;2;3	1	1	1		8	3	1	1	5	0	3	0	2	0	3	0	3	0	5	0	9									1	0	7
36	1992	30	1	1	2	2	2	1	1	2	2	Nurse	1	1;2;3;4	1	1	1	1	7	3	1	1	2	1	2	0	1	1	1	1	2	1	1	1	1;2	1	1								0	1;5	1
37	1972	50	2	1	2	3	2	2	1	2	2	Nurse	1	1;2	1	1			6	2	1	1	2	1	1	1	2	0	1	1	2	1	1	1	1;3;6;7;8	1		1			1	1	1		1	1;2;3;4;5;6	1	1	1
38	1995	27	1	1	2	1	2	1	1	1	1	Nurse	1	1;2;4	1	1		1	6	3	1	1	3	0	2	0	1	1	2	0	1	0	2	0	1;2;3;4;5;6;7;8	1	1	1	1	1	1	1	1		0	1;3;4;5	1		1
39	1994	28	1	1	2	2	2	1	1	2	2	Nurse	1	1;2	1	1			7	3	1	1	2	1	2	0	1	1	1	1	2	1	1	1	1;2	1	1								0	1;5	1
40	1993	29	1	1	2	3	2	2	1	2	2	Nurse	1	1;2	1	1			9	3	1	1	2	1	1	1	2	0	1	1	2	1	2	0	1;2;7	1	1					1			0	1;2	1	1
41	1995	27	1	1	3	2	2	1	1	2	2	Nurse	1	4;5				1	6	3	2		5	0	3	0	3	0	3	0	3	0	5	0	9									1	0	7
42	1974	48	2	1	2	2	1	2	1	2	2	Nurse	1	1;2	1	1			8	3	1	1	2	1	2	0	1	1	1	1	1	0	1	1	3;6;7;8			1			1	1	1		1	1;4;5	1
43	1996	26	1	1	2	1	2	1	1	1	1	Nurse	1	1	1				7	3	1	1	3	0	1	1	2	0	1	1	1	0	1	1	1;6;7;8	1					1	1	1		1	3;4;5			1
44	1998	24	1	1	3	2	2	1	1	2	2	Nurse	1	1	1				6	4	1	1	5	0	3	0	3	0	3	0	3	0	2	0	1;2;3;4;5;6;7;8	1	1	1	1	1	1	1	1		0	1;2;3;4;5;6	1	1	1
45	1994	28	1	1	2	2	1	2	1	2	2	Nurse	1	1;2;3;4;5	1	1	1	1	6	1	1	1	5	0	2	0	1	1	1	1	2	1	2	0	1;2;3;4;5;6;7;8	1	1	1	1	1	1	1	1		0	1;2;3;4;5;6	1	1	1
46	1990	32	1	1	2	2	1	2	1	2	2	Nurse	1	1	1				8	3	1	2	1	0	2	0	1	1	1	1	2	1	2	0	1;2;3;4;5;6;7;8	1	1	1	1	1	1	1	1		0	1;2;3;4;5;6	1	1	1
47	1991	31	1	1	2	2	2	1	2	2	2	Nurse	1	1;2;3;4	1	1	1	1	7	3	1	1	2	1	1	1	1	1	1	1	1	0	3	0	3			1							1	1;2;3;5	1	1	1
48	1987	35	1	1	2	2	2	1	2	2	2	Nurse	1	1	1				7	3	1	1	2	1	1	1	1	1	1	1	1	0	3	0	1;2;3;4;5;6;7;8	1	1	1	1	1	1	1	1		0	1;2;3;4;5;6	1	1	1
49	1980	42	2	1	2	2	2	1	3	1	2	Nurse	2											0		0		0		0		0		0											0
50	1986	36	2	1	2	2	2	1	1	2	2	Nurse	1	2;5		1			7	3	1	2	5	0	2	0	1	1	1	1	2	1	2	0	1;2;3;4;5;6;7;8	1	1	1	1	1	1	1	1		0	1;2;3;4;5;6	1	1	1
51	1974	48	2	1	2	3	2	2	3	2	2	Nurse	1	1	1				7	2	1	2	2	1	1	1	2	0	1	1	1	0	5	0	2;6;7		1				1	1			0	2;3;4;5;6		1	1
52	1994	28	1	1	3	4	2	1	3	1	1	Nurse	1	1;2	1	1			9	3	2		5	0	3	0	3	0	3	0	1	0	5	0	9									1	0	1;3;4;5;6	1		1
53	1989	33	1	1	2	4	2	2	1	2	2	Nurse	1	1	1				7	3	1	1	2	1	1	1	1	1	1	1	1	0	1	1	1;2;6;7;8	1	1				1	1	1		0	1;2;3;4;5;6	1	1	1
54	1995	27	1	1	3	1	2	1	1	1	1	Nurse	1	1;3	1		1		1	4	2		1	0	2	0	1	1	3	0	3	0	1	1	2;4;5		1		1	1					0	1;2;3;4;5;6	1	1	1
55	1989	33	1	1	2	2	1	1	2	1	2	Nurse	1	1	1				9	3	1	1	5	0	3	0	3	0	3	0	3	0	5	0	9									1	0	7
56	1994	28	1	1	2	2	2	1	2	2	2	Nurse	1	1	1				7	3	1	1	2	1	1	1	1	1	1	1	1	0	5	0	1;3	1		1							1	1;2	1	1
57	1999	23	1	1	3	2	2	1	1	2	2	Nurse	1	2		1			3	4	2		4	0	3	0	1	1	1	1	2	1	2	0	7							1			1	2;3		1	1
58	1985	37	2	1	2	1	2	1	1	1	1	Nurse	2											0		0		0		0		0		0											0
59	1985	37	2	1	2	2	2	2	2	1	2	Nurse	1	1;2;3	1	1	1		8	2	1	1	2	1	1	1	1	1	1	1	1	0	2	0	1;2;3;4;5;6;7;8	1	1	1	1	1	1	1	1		0	1;2;3;4;5;6	1	1	1
60	1998	24	1	2	3	2	2	1	1	2	2	Nurse	1	1;2;3	1	1	1		1	3	1	1	5	0	3	0	3	0	3	0	3	0	5	0	9									1	0	7
61	1985	37	2	1	2	3	2	2	1	1	2	Nurse	1	1;2	1	1			7	3	1	1	2	1	1	1	2	0	1	1	3	0	2	0	2;6		1				1				0	1;3;4;5	1		1
62	2000	22	1	1	3	2	1	1	1	2	2	Nurse	1	1	1				9	3	1	1	5	0	3	0	3	0	3	0	3	0	5	0	9									1	0	7
63	1990	32	1	2	2	1	2	2	1	1	1	Nurse	1	1;2	1	1			1	2	1	1	1	0	1	1	1	1	1	1	1	0	2	0	2;6		1				1				0	2;5		1
64	1976	46	2	1	2	1	2	2	1	1	1	Nurse	1	1	1				9	4	1	1	2	1	1	1	1	1	1	1	2	1	3	0	1;2;3	1	1	1							0	2		1
65	2001	21	1	1	3	2	2	1	1	2	2	Nurse	1	1	1				9	3	1	1	5	0	3	0	3	0	3	0	3	0	5	0	9									1	0	7
66	1988	34	1	1	2	4	2	2	3	1	1	Nurse	1	1;2	1	1			9	3	2		5	0	3	0	3	0	3	0	3	0	1	1	2		1								0	2		1
67	1994	28	1	1	2	2	2	1	1	2	2	Nurse	1	1;2;4	1	1		1	9	4	1	1	2	1	1	1	1	1	1	1	2	1	1	1	1;3	1		1							1	1;2	1	1
68	1969	53	2	1	2	2	2	2	1	2	2	Nurse	1	1;2	1	1			9	4	1	1	2	1	1	1	1	1	1	1	2	1	1	1	1;3	1		1							1	1;2	1	1
69	1999	23	1	1	3	4	2	1	1	2	2	Nurse	1	1;2;3;4	1	1	1	1	9	4	2		3	0	1	1	1	1	1	1	3	0	1	1	1;2;6	1	1				1				0	1;2	1	1
70	1982	40	2	1	2	2	1	1	2	2	2	Nurse	2											0		0		0		0		0		0											0
71	1991	31	1	1	2	2	2	1	2	2	2	Nurse	2											0		0		0		0		0		0											0
72	1996	26	1	1	2	2	1	1	1	2	2	Nurse	1	1;2	1	1			7	3	2		2	1	1	1	1	1	1	1	2	1	1	1	1;3;6;7;8	1		1			1	1	1		1	4;5
73	1996	26	1	1	3	2	2	1	1	2	2	Nurse	1	1;2;3;4	1	1	1	1	7	2	1	1	2	1	1	1	1	1	1	1	1	0	2	0	1;2;6;7;8	1	1				1	1	1		0	1;2	1	1
74	1990	32	1	1	2	2	2	1	1	2	2	Nurse	1	1;2;3;4	1	1	1	1	7	2	1	1	2	1	1	1	2	0	1	1	2	1	3	0	2;4;5;7;8		1		1	1		1	1		0	2;3;4;5;6		1	1
75	1968	54	2	1	2	1	2	2	3	1	1	Nurse	2											0		0		0		0		0		0											0
76	1982	40	2	1	2	2	2	2	1	1	1	Nurse	1	2		1			8	4	2		5	0	3	0	2	0	3	0	3	0	5	0	2		1								0	5
77	1977	45	2	1	2	2	2	2	1	1	2	Nurse	1	1;2	1	1			6	3	1	2	3	0	1	1	1	1	1	1	2	1	2	0	1;2	1	1								0	1;2;3	1	1	1
78	1991	31	1	1	2	2	2	1	2	2	2	Nurse	1	1;4	1			1	7	4	1	2	5	0	3	0	3	0	3	0	2	1	5	0	9									1	0	7
79	1983	39	2	1	2	2	1	1	1	2	2	Nurse	1	1;5	1				7	3	1	2	2	1	2	0	1	1	1	1	1	0	1	1	1;3;6;7;8	1		1			1	1	1		1	1;2;3;4;5	1	1	1
80	1988	34	1	1	2	2	1	1	1	2	2	Nurse	1	2		1			7	3	1	2	2	1	2	0	3	0	2	0	1	0	1	1	1;3;6;7;8	1		1			1	1	1		1	1;2;3;4;5	1	1	1
81	1978	44	2	1	2	2	1	2	1	1	2	Nurse	1	1;2	1	1			7	3	1	2	2	1	2	0	2	0	1	1	1	0	1	1	1;3;6;7;8	1		1			1	1	1		1	1;2;3;4;5	1	1	1
82	1997	25	1	1	3	2	2	1	1	1	2	Nurse	1	2;3		1	1		8	3	1	1	5	0	3	0	3	0	3	0	3	0	2	0	3;7			1				1			1	4
83	1996	26	1	1	2	2	2	1	2	2	1	Nurse	1	1	1				6	2	1	2	5	0	1	1	2	0	1	1	1	0	1	1	9									1	0	2;3;4;5		1	1
84	1977	45	2	1	1	2	1	1	2	2	2	Nurse	1	1	1				6	1	1	1	2	1	1	1	1	1	1	1	1	0	1	1	1;3;6;7;8	1		1			1	1	1		1	1;2	1	1
85	1984	38	2	1	2	5	2	2	1	2	2	Nurse	1	1;2	1	1			7	3	1	2	2	1	2	0	1	1	1	1	2	1	1	1	1;3;6;7;8	1		1			1	1	1		1	1;2;3;5	1	1	1
86	1985	37	2	1	2	2	2	2	1	2	2	Nurse	1	1	1				7	3	1	2	2	1	1	1	2	0	1	1	1	0	2	0	1;3;6;7;8	1		1			1	1	1		1	1;2;3;4;5	1	1	1
87	1989	33	1	1	2	1	2	1	2	1	1	Nurse	1	1;2	1	1			8	3	1	1	1	0	1	1	1	1	1	1	1	0	2	0	1;2	1	1								0	2;5		1
88	1984	38	2	1	2	1	2	2	3	2	2	Nurse	2											0		0		0		0		0		0											0
89	1995	27	1	1	3	5	2	1	2	1	2	Nurse	1	1;2;3	1	1	1		5	2	1	1	2	1	1	1	2	0	1	1	1	0	1	1	1;3;6;7;8	1		1			1	1	1		1	1;2;3;4;5;6	1	1	1
90	1992	30	1	1	2	2	2	1	1	2	2	Nurse	1	1	1				7	3	1	1	2	1	1	1	2	0	1	1	1	0	1	1	1;3;6;7;8	1		1			1	1	1		1	1;2;3	1	1	1
91	1996	26	1	1	2	2	2	1	2	2	2	Nurse	1	1	1				8	3	1	1	2	1	3	0	2	0	1	1	2	1	2	0	1;2;4	1	1		1						0	2;3;4;5		1	1
92	1996	26	1	1	2	4	2	1	1	2	2	Nurse	1	1;2	1	1			7	3	1	1	2	1	1	1	1	1	2	0	1	0	1	1	1;3;4;5;6;7;8	1		1	1	1	1	1	1		0	1;2;3;4;5;6	1	1	1
93	1997	25	1	1	2	2	2	1	1	2	2	Nurse	1	1	1				6	3	2		5	0	3	0	2	0	3	0	3	0	5	0	1;2;5;6;7	1	1			1	1	1			0	4
94	1983	39	2	1	2	3	2	2	1	2	2	Nurse	1	1	1				7	3	1	1	2	1	1	1	2	0	2	0	1	0	1	1	1;3;6;7;8	1		1			1	1	1		1	1;2;5	1	1
95	1998	24	1	1	3	2	2	1	1	2	2	Nurse	2											0		0		0		0		0		0											0
96	1997	25	1	1	2	2	1	1	1	2	2	Nurse	1	1	1				9	3	2		5	0	3	0	1	1	3	0	3	0	5	0	9									1	0	7
97	1992	30	1	1	2	2	2	2	1	2	2	Nurse	1	1;2	1	1			3	3	2		5	0	3	0	3	0	3	0	2	1	5	0	9									1	0	7
98	1990	32	1	1	2	2	2	1	1	2	2	Nurse	1	1;2;3;4	1	1	1	1	8	3	2		5	0	3	0	3	0	3	0	3	0	4	0	9									1	0	2;3;4;5;6		1	1
99	1975	47	2	1	2	4	2	2	3	1	1	Nurse	2											0		0		0		0		0		0											0
100	1998	24	1	1	3	2	2	1	1	2	2	Nurse	1	1;2	1	1			8	3	1	1	2	1	2	0	1	1	1	1	2	1	2	0	1;2	1	1								0	1;5	1
101	1994	28	1	1	2	3	2	1	1	1	2	Nurse	1	1	1				8	3	1	1	2	1	1	1	2	0	1	1	1	0	1	1	1;3;6;7;8	1		1			1	1	1		1	1;2;3	1	1	1
102	1999	23	1	1	3	3	2	1	1	2	2	Nurse	1	1	1				9	3	1	1	4	0	2	0	2	0	1	1	1	0	2	0	1;2	1	1								0	2		1
103	1979	43	2	1	2	1	2	1	1	1	1	Nurse	1	1;2;4	1	1		1	5	3	1	1	2	1	2	0	1	1	1	1	1	0	1	1	4;6				1		1				0	1;4;5	1
104	1994	28	1	1	2	2	2	1	1	2	2	Nurse	1	1;2;3;4	1	1	1	1	8	2	1	1	2	1	1	1	1	1	1	1	2	1	1	1	1;3;6;7;8	1		1			1	1	1		1	1;2;3;5	1	1	1
105	1994	28	1	1	3	2	2	1	1	1	1	Nurse	1	1	1				7	2	1	2	2	1	1	1	2	0	1	1	2	1	2	0	3;6;7;8			1			1	1	1		1	1;3;5	1		1
106	1993	29	1	1	2	2	2	1	1	1	1	Nurse	1	1	1				7	4	1	2	2	1	1	1	1	1	2	0	1	0	1	1	2		1								0	5
107	1993	29	1	1	2	2	2	1	1	1	2	Nurse	2											0		0		0		0		0		0											0
108	1991	31	1	1	3	2	2	1	2	2	2	Nurse	1	1;2;3;4	1	1	1	1	8	3	1	1	2	1	2	0	2	0	2	0	2	1	1	1	1;3;6;7;8	1		1			1	1	1		1	1;3;4;5;6	1		1
109	1999	23	1	2	2	1	2	2	1	2	1	Nurse	1	3			1		5	3	2		4	0	2	0	2	0	2	0	2	1	2	0	3			1							1	3			1
110	1986	36	2	1	2	2	2	2	1	1	1	Nurse	1	1	1				6	3	1	2	2	1	1	1	2	0	1	1	2	1	4	0	3;4;5;6;7;8			1	1	1	1	1	1		0	2;3;4;5		1	1
111	1989	33	1	1	2	4	2	2	3	1	1	Nurse	1	1;2	1	1			5	2	1	1	2	1	3	0	1	1	1	1	2	1	1	1	1;3	1		1							1	1;2;3;5;6	1	1	1
112	1970	52	2	1	2	2	2	2	2	2	2	Nurse	1	1;2	1	1			8	2	1	1	2	1	1	1	2	0	1	1	1	0	1	1	1;3;6;7;8	1		1			1	1	1		1	1;2;3;4;5;6	1	1	1
113	1995	27	1	1	3	4	2	1	3	1	1	Nurse	1	1	1				6	3	1	1	5	0	3	0	2	0	1	1	1	0	4	0	1;2;3;4;5;6;7;8	1	1	1	1	1	1	1	1		0	3;4;5;6			1
114	1975	47	2	1	2	2	1	1	1	1	1	Nurse	1	1	1				7	3	1	2	2	1	1	1	1	1	3	0	3	0	2	0	9									1	0	7
115	1993	29	1	1	2	2	2	1	2	2	2	Nurse	1	1;2;3;4	1	1	1	1	8	3	1	1	2	1	2	0	2	0	2	0	2	1	1	1	1;3;5;6;7	1		1		1	1	1			0	1;3;4;5;6	1		1
116	1993	29	1	1	3	4	2	1	3	1	1	Nurse	1	1;2;3;4	1	1	1	1	7	3	2		4	0	3	0	1	1	2	0	2	1	5	0	1;3;7;8	1		1				1	1		1	1;2;3;4	1	1	1
117	2000	22	1	1	3	2	2	1	2	2	2	Nurse	1	1;2;3;4	1	1	1	1	8	3	1	1	2	1	2	0	2	0	2	0	2	1	1	1	1;3;6;7;8	1		1			1	1	1		1	1;3;4;5;6	1		1
118	1972	50	2	1	2	4	2	2	1	2	2	Nurse	1	1;2	1	1			7	3	2		2	1	1	1	1	1	1	1	1	0	1	1	1;3;4;5;6;7;8	1		1	1	1	1	1	1		0	1;2;3;4;5;6	1	1	1
119	1997	25	1	1	3	3	2	1	2	1	2	Nurse	1	1;2;3;4	1	1	1	1	1	1	1	1	2	1	1	1	1	1	1	1	2	1	1	1	1;3	1		1							1	1;2;5	1	1
120	1996	26	1	1	2	4	2	1	3	1	2	Nurse	1	1	1				9	3	2		3	0	2	0	3	0	3	0	3	0	1	1	9									1	0	7
121	1996	26	1	1	3	4	2	1	1	2	2	Nurse	1	1;2;3;4	1	1	1	1	9	2	1	1	4	0	2	0	1	1	1	1	1	0	1	1	1;3;6;7;8	1		1			1	1	1		1	1;2;3	1	1	1
122	1980	42	2	1	2	2	2	2	2	2	2	Nurse	1	1;2;3;4	1	1	1	1	8	3	1	1	2	1	2	0	2	0	2	0	2	1	1	1	1;3;6;7;8	1		1			1	1	1		1	1;3;4;5;6	1		1
123	1996	26	1	1	3	2	2	1	1	2	2	Nurse	1	1	1				4	3	1	1	1	0	1	1	3	0	3	0	1	0	1	1	1	1									1	1	1
124	1980	42	2	1	2	2	2	2	2	2	2	Nurse	1	1;2;3;4	1	1	1	1	8	3	1	1	2	1	2	0	2	0	2	0	2	1	1	1	1;3;6;7;8	1		1			1	1	1		1	1;3;4;5;6	1		1
125	1999	23	1	1	3	3	2	1	2	2	2	Nurse	1	1;2;3;4	1	1	1	1	7	3	1	1	2	1	1	1	1	1	1	1	1	0	1	1	1;2;3;4;5;6;7;8	1	1	1	1	1	1	1	1		0	1;2;3;4;5;6	1	1	1
126	1996	26	1	1	3	4	2	1	3	1	1	Nurse	2											0		0		0		0		0		0											0
127	1997	25	1	1	3	3	2	2	2	2	2	Nurse	1	1;2	1	1			7	3	1	1	2	1	1	1	1	1	1	1	1	0	1	1	1;2;3;4;5;6;7;8	1	1	1	1	1	1	1	1		0	1;2;3;4;5;6	1	1	1
128	1989	33	1	1	2	3	2	2	2	2	2	Nurse	1	1;2;3;4	1	1	1	1	1	3	1	1	2	1	1	1	1	1	1	1	1	0	1	1	1;2;3;4;5;6;7;8	1	1	1	1	1	1	1	1		0	1;2;3;4;5;6	1	1	1
129	1995	27	1	1	3	3	2	1	2	2	2	Nurse	1	1;2;3;4	1	1	1	1	7	3	1	1	2	1	1	1	1	1	1	1	1	0	1	1	1;2;3;4;5;6;7;8	1	1	1	1	1	1	1	1		0	1;2;3;4;5;6	1	1	1
130	1990	32	1	1	2	3	2	1	2	2	2	Nurse	1	1;2	1	1			7	3	1	1	2	1	1	1	1	1	1	1	1	0	1	1	1;2;3;4;5;6;7;8	1	1	1	1	1	1	1	1		0	1;2;3;4;5;6	1	1	1
131	1996	26	1	1	2	4	1	1	2	2	2	Nurse	1	1	1				7	3	2		5	0	3	0	3	0	3	0	3	0	5	0	9									1	0	7
132	1995	27	1	1	3	3	2	1	2	2	2	Nurse	1	1;2	1	1			7	3	1	1	2	1	1	1	1	1	1	1	1	0	1	1	1;2;3;4;5;6;7;8	1	1	1	1	1	1	1	1		0	1;2;3;4;5;6	1	1	1
133	1982	40	2	1	2	3	2	2	2	2	2	Nurse	1	1;2;3;4	1	1	1	1	8	2	1	1	2	1	1	1	1	1	1	1	1	0	1	1	1;2;3;4;5;6;7;8	1	1	1	1	1	1	1	1		0	1;2;3;4;5;6	1	1	1
134	1986	36	2	1	2	2	2	1	1	1	1	Nurse	1	1;4	1			1	1	4	2		5	0	3	0	2	0	2	0	2	1	5	0	9									1	0	1	1
135	1994	28	1	1	2	4	2	1	1	2	2	Nurse	2											0		0		0		0		0		0											0
136	1994	28	1	1	2	2	2	1	1	1	2	Nurse	1	1;2;3;4	1	1	1	1	7	3	1	1	5	0	1	1	1	1	3	0	1	0	2	0	2		1								0	1	1
137	1970	52	2	1	2	2	2	2	1	1	2	Nurse	1	1	1				8	3	1	1	1	0	1	1	1	1	2	0	1	0	2	0	1;3;7	1		1				1			1	1;3;4;5	1		1
138	2002	20	1	1	3	2	1	1	1	2	2	Nurse	1	1;2;3;4	1	1	1	1	1	1	1	1	2	1	3	0	1	1	1	1	1	0	1	1	1;2;3;4;7	1	1	1	1			1			0	1;2;3;4;5	1	1	1
139	1975	47	2	1	2	2	2	1	2	1	2	Nurse	1	1;2;3;4	1	1	1	1	8	3	1	1	2	1	2	0	2	0	2	0	2	1	1	1	1;3;6;7;8	1		1			1	1	1		1	1;3;4;5;6	1		1
140	2000	22	1	1	3	3	2	1	1	2	2	Nurse	1	1	1				7	2	1	1	2	1	1	1	2	0	1	1	2	1	1	1	1;3;6;7;8	1		1			1	1	1		1	1;2;3;4;5;6	1	1	1
141	1996	26	1	1	3	2	2	2	2	2	2	Nurse	1	1;2;3;4	1	1	1	1	8	3	1	1	2	1	2	0	2	0	2	0	2	1	1	1	1;3;6;7;8	1		1			1	1	1		1	1;3;4;5;6	1		1
142	2002	20	1	1	3	2	1	1	1	2	2	Nurse	1	1;2;4	1	1		1	8	1	1	1	2	1	3	0	1	1	1	1	3	0	5	0	2		1								0	1	1
143	2000	22	1	1	3	3	2	1	1	2	2	Nurse	1	1	1				7	3	1	1	1	0	1	1	1	1	1	1	1	0	2	0	1;2;7	1	1					1			0	1;3;4;5	1		1
144	2001	21	1	1	3	2	2	1	1	2	2	Nurse	1	1;2	1	1			7	3	1	1	2	1	1	1	1	1	1	1	2	1	1	1	1;3;6;7;8	1		1			1	1	1		1	1;2;3;4	1	1	1
145	1995	27	1	1	3	3	2	1	1	2	2	Nurse	1	1	1				8	3	1	1	1	0	2	0	1	1	2	0	2	1	2	0	3			1							1	1;3	1		1
146	1987	35	1	1	2	4	1	1	1	2	1	Nurse	1	1;2;3;4	1	1	1	1	1	3	1	1	1	0	1	1	1	1	2	0	2	1	2	0	1;2;3;4;5;6;7;8	1	1	1	1	1	1	1	1		0	2;3;4;5;6		1	1
147	1971	51	2	1	1	2	2	2	1	2	2	Nurse	1	1	1				8	3	1	1	4	0	1	1	2	0	2	0	1	0	2	0	1;2	1	1								0	3;5			1
148	1976	46	2	1	2	2	2	2	2	2	2	Nurse	1	1;2;4	1	1		1	4	4	2		5	0	3	0	1	1	3	0	1	0	1	1	1;2;6	1	1				1				0	1;3;4;5;6	1		1
149	1993	29	1	1	3	2	2	1	1	2	2	Nurse	1	1;2	1	1			7	3	1	1	2	1	2	0	1	1	2	0	1	0	2	0	5;6;7;8					1	1	1	1		0	2;3;4;5		1	1
150	2000	22	1	1	3	4	2	1	1	2	2	Nurse	1	1	1				7	3	2		5	0	3	0	3	0	3	0	2	1	5	0	9									1	0	2;3		1	1
151	1968	54	2	1	1	1	2	2	2	1	1	Nurse	1	1;2	1	1			2	1	1	1	2	1	1	1	1	1	1	1	1	0	3	0	1;2	1	1								0	1	1
152	2000	22	1	1	3	2	1	1	2	2	2	Nurse	1	1;2	1	1			2	3	1	1	2	1	1	1	2	0	1	1	2	1	2	0	1;3;7;8	1		1				1	1		1	1;2;3	1	1	1
153	2001	21	1	1	3	4	2	1	2	2	2	Nurse	2											0		0		0		0		0		0											0
154	1995	27	1	1	3	4	2	1	1	2	2	Nurse	1	1;4	1			1	6	3	1	1	2	1	1	1	1	1	1	1	2	1	1	1	1;3;6;7;8	1		1			1	1	1		1	2;3;4		1	1
155	1996	26	1	1	2	3	2	1	1	2	2	Nurse	1	1;2;3	1	1	1		9	3	1	1	2	1	1	1	2	0	1	1	1	0	1	1	1;3;6;7;8	1		1			1	1	1		1	1;2;3;4;5;6	1	1	1
156	1974	48	2	1	2	2	2	2	1	2	2	Nurse	1	1	1				8	1	1	1	4	0	1	1	2	0	2	0	1	0	2	0	2		1								0	1	1
157	1990	32	1	1	2	2	2	2	2	2	2	Nurse	1	1;2;3;4	1	1	1	1	1	3	1	1	2	1	1	1	1	1	1	1	1	0	1	1	1	1									1	1	1
158	1998	24	1	1	3	2	2	1	1	1	2	Nurse	1	1;2;4	1	1		1	9	3	1	1	2	1	1	1	1	1	1	1	1	0	1	1	1;3;4;5;6;7;8	1		1	1	1	1	1	1		0	1;2;3;4;5	1	1	1
159	1977	45	2	1	2	2	1	1	2	1	2	Nurse	1	1	1				6	3	2		5	0	3	0	3	0	3	0	3	0	5	0	9									1	0	7
160	2000	22	1	1	3	2	1	1	1	2	2	Nurse	1	1;2;3	1	1	1		6	3	1	1	2	1	2	0	3	0	1	1	1	0	2	0	1;2;6;7	1	1				1	1			0	1;3;4;5	1		1
161	1993	29	1	1	2	2	2	1	1	1	2	Nurse	1	1	1				7	4	1	1	1	0	1	1	1	1	1	1	1	0	4	0	1;7	1						1			1	3			1
162	2001	21	1	1	3	4	1	1	1	2	2	Nurse	1	1	1				7	2	1	1	2	1	2	0	1	1	1	1	1	0	2	0	1	1									1	1;3;4;5;6	1		1
163	1976	46	2	1	1	3	2	2	3	2	2	Nurse	1	1;2	1	1			6	2	1	1	2	1	1	1	1	1	1	1	2	1	1	1	1;3;6;7;8	1		1			1	1	1		1	1;2;3;4;5;6	1	1	1
164	1996	26	1	1	2	2	2	1	1	1	2	Nurse	1	1	1				9	4	1	1	2	1	3	0	2	0	1	1	1	0	2	0	3;5;6;7;8			1		1	1	1	1		0	1;2;3;4;5;6	1	1	1
165	2001	21	1	1	3	2	2	1	1	1	2	Nurse	1	1;2;3	1	1	1		1	2	1	1	2	1	1	1	2	0	1	1	2	1	2	0	1;7;8	1						1	1		1	2;3		1	1
166	1994	28	1	1	2	2	2	1	1	2	2	Nurse	1	1;2;3;4	1	1	1	1	7	3	1	1	1	0	1	1	1	1	1	1	1	0	1	1	1	1									1	1	1
167	1993	29	1	1	2	2	2	1	1	1	2	Nurse	1	1;2;3;4	1	1	1	1	8	2	1	1	2	1	1	1	2	0	2	0	2	1	2	0	1;2;6;7;8	1	1				1	1	1		0	1;3;4;5	1		1
168	1993	29	1	1	2	2	1	1	1	1	1	Nurse	1	1	1				9	1	1	1	1	0	3	0	3	0	3	0	1	0	1	1	9									1	0	1	1
169	1999	23	1	2	3	2	2	1	1	2	2	Nurse	1	1;2;3	1	1	1		9	3	1	1	4	0	1	1	1	1	1	1	1	0	1	1	1;2	1	1								0	2;3;5		1	1
170	1977	45	2	1	2	4	2	2	1	2	2	Nurse	2											0		0		0		0		0		0											0
171	1984	38	2	1	2	4	2	2	1	2	2	Nurse	2											0		0		0		0		0		0											0
172	2001	21	1	1	3	2	1	1	1	2	1	Nurse	1	1;2;3	1	1	1		3	1	1	1	2	1	1	1	1	1	1	1	1	0	2	0	1	1									1	1	1
173	2001	21	1	1	3	2	2	1	1	1	2	Nurse	1	1;2;3	1	1	1		9	3	1	1	1	0	3	0	1	1	1	1	2	1	2	0	1;2;3;4;5;6;7;8	1	1	1	1	1	1	1	1		0	1;2;3;4;5;6	1	1	1
174	1994	28	1	1	2	2	2	1	1	2	2	Nurse	1	1	1				1	3	1	1	1	0	1	1	2	0	2	0	2	1	1	1	1	1									1	3			1
175	1999	23	1	1	3	2	2	1	1	2	2	Nurse	1	1;2;3;4	1	1	1	1	8	3	1	1	1	0	1	1	1	1	1	1	1	0	1	1	1;2	1	1								0	1;2;5	1	1
176	1991	31	1	1	2	3	2	2	1	1	2	Nurse	1	1;2;3	1	1	1		6	2	1	1	2	1	1	1	2	0	1	1	2	1	1	1	1;3;6;7;8	1		1			1	1	1		1	1;2;3;4;5;6	1	1	1
177	1993	29	1	1	2	5	2	1	2	2	2	Nurse	1	1	1				6	3	2		5	0	3	0	3	0	3	0	2	1	2	0	9									1	0	7
178	1991	31	1	1	2	5	2	1	2	2	1	Nurse	1	1	1				9	3	2		5	0	2	0	1	1	1	1	1	0	1	1	1;2	1	1								0	2;4;5		1
179	1997	25	1	1	2	5	2	1	1	2	2	Nurse	1	1;2	1	1			8	3	2		2	1	1	1	2	0	1	1	1	0	1	1	1	1									1	1;4	1
180	1999	23	1	1	3	2	1	1	1	2	2	Nurse	1	1	1				7	4	2		2	1	1	1	1	1	2	0	1	0	1	1	1;3;6;7;8	1		1			1	1	1		1	1;2	1	1
181	1993	29	1	1	2	5	2	1	2	2	2	Nurse	1	1	1				9	3	2		5	0	2	0	2	0	1	1	2	1	2	0	2		1								0	5
182	1978	44	2	1	2	4	2	2	1	2	2	Nurse	1	2		1			6	4	2		5	0	3	0	3	0	3	0	3	0	5	0	9									1	0	7
183	1970	52	2	1	2	4	2	2	1	2	2	Nurse	1	1	1				6	3	2		5	0	3	0	3	0	3	0	3	0	5	0	9									1	0	1;2;3;4;5;6	1	1	1
184	1993	29	1	1	3	2	2	1	1	2	2	Nurse	1	1;2	1	1			6	3	1	1	3	0	2	0	1	1	3	0	1	0	2	0	2;7;8		1					1	1		0	1;3	1		1
185	1998	24	1	1	2	4	2	1	2	2	2	Nurse	1	1;2	1	1			8	2	1	2	1	0	1	1	1	1	1	1	2	1	5	0	1;3;4;5;6;7;8	1		1	1	1	1	1	1		0	3;4			1
186	1972	50	2	1	2	4	2	2	3	2	2	Nurse	2											0		0		0		0		0		0											0
187	1998	24	1	1	2	4	1	1	1	2	2	Nurse	1	1;2;3;4	1	1	1	1	3	1	1	1	1	0	1	1	3	0	1	1	1	0	1	1	1	1									1	1	1
188	1972	50	2	1	2	4	2	2	3	2	2	Nurse	2											0		0		0		0		0		0											0
189	2003	19	1	1	3	4	1	1	1	2	2	Nurse	1	1;2	1	1			8	3	2		5	0	1	1	1	1	1	1	2	1	5	0	3			1							1	1;2	1	1
190	1996	26	1	1	2	4	2	1	1	2	2	Nurse	2											0		0		0		0		0		0											0
191	1991	31	1	1	2	4	2	1	2	2	2	Nurse	1	1;2;3;4	1	1	1	1	6	2	1	1	2	1	2	0	2	0	2	0	2	1	2	0	3;6			1			1				1	3			1
192	1986	36	2	1	2	4	1	1	2	1	1	Nurse	1	1;2;4	1	1		1	6	4	2		2	1	3	0	3	0	1	1	2	1	2	0	5;6;7;8					1	1	1	1		0	2;3;5		1	1
193	1981	41	2	1	2	2	2	2	1	2	2	Nurse	1	1	1				7	3	1	1	1	0	1	1	1	1	1	1	1	0	5	0	7;8							1	1		1	1;3;4;5;6	1		1
194	1995	27	1	1	3	2	2	1	1	2	2	Nurse	1	1;3	1		1		9	3	1	1	2	1	2	0	1	1	1	1	2	1	2	0	1;2;3;4;5;6;7;8	1	1	1	1	1	1	1	1		0	1	1
195	1997	25	1	1	3	4	1	1	1	2	1	Nurse	1	2		1			8	3	1	1	1	0	2	0	1	1	1	1	2	1	3	0	1;2;3;6	1	1	1			1				0	3			1
196	1999	23	1	2	3	4	2	1	1	2	2	Nurse	1	1;2;3;4	1	1	1	1	1	2	1	1	1	0	1	1	1	1	1	1	1	0	2	0	3;6;8			1			1		1		1	1;2;3;4;5;6	1	1	1
197	1999	23	1	1	3	2	1	1	1	2	2	Nurse	1	1;2;3;4	1	1	1	1	2	4	1	2	2	1	2	0	3	0	3	0	1	0	3	0	1;2;3;5;7	1	1	1		1		1			0	1;4;6	1
198	1999	23	1	1	3	4	2	1	1	2	2	Nurse	1	1	1				9	4	2		2	1	1	1	2	0	2	0	2	1	4	0	9									1	0	1;3;4;5	1		1
199	1999	23	1	1	3	4	2	1	1	2	2	Nurse	1	1;2;3;4	1	1	1	1	1	3	2		5	0	3	0	1	1	1	1	2	1	2	0	9									1	0	1;2;3;4;5;6	1	1	1
200	1991	31	1	1	2	2	2	1	1	2	2	Nurse	1	5					7	4	1	1	1	0	1	1	2	0	2	0	2	1	2	0	1;2;6	1	1				1				0	2;3		1	1
201	1985	37	2	1	2	2	2	2	1	2	2	Nurse	1	1;2	1	1			7	3	1	1	1	0	1	1	2	0	2	0	2	1	2	0	1;2;6;7	1	1				1	1			0	2;3		1	1
202	1992	30	1	1	2	2	2	1	1	2	2	Nurse	1	1	1				8	3	1	1	1	0	2	0	1	1	1	1	1	0	2	0	1;2	1	1								0	2;3;4;5		1	1
203	1997	25	1	1	3	4	2	1	1	2	2	Nurse	1	4				1	9	4	2		5	0	3	0	3	0	3	0	3	0	5	0	1;8	1							1		1	1;2;3	1	1	1
204	1986	36	2	1	2	4	2	2	2	2	2	Nurse	1	1;2;3;4	1	1	1	1	1	3	1	1	4	0	1	1	1	1	1	1	2	1	2	0	1;3;4;5;6;7;8	1		1	1	1	1	1	1		0	1;2;3;4;5;6	1	1	1
205	1998	24	1	1	2	5	2	1	1	2	2	Nurse	1	1	1				5	2	1	1	1	0	1	1	1	1	1	1	1	0	1	1	2		1								0	1	1
206	2003	19	1	1	3	2	1	1	1	2	2	Nurse	2											0		0		0		0		0		0											0
207	1985	37	2	1	2	4	2	2	2	1	2	Nurse	1	1;2;3;4	1	1	1	1	8	1	1	1	2	1	1	1	1	1	1	1	1	0	2	0	1	1									1	1;3	1		1
208	1998	24	1	1	3	4	2	1	1	2	1	Nurse	1	2;4		1		1	7	1	2		5	0	2	0	1	1	1	1	2	1	4	0	1;2;3;4;5;6;7;8	1	1	1	1	1	1	1	1		0	1;2;3;4;5;6	1	1	1
209	1994	28	1	1	2	4	2	1	1	2	2	Nurse	2											0		0		0		0		0		0											0
210	1994	28	1	1	2	2	2	1	1	2	2	Nurse	1	1;2;3	1	1	1		7	3	1	1	1	0	1	1	2	0	1	1	1	0	2	0	1;2;6;7	1	1				1	1			0	3			1
211	1984	38	2	1	2	4	2	2	2	1	2	Nurse	1	1;2;3;4	1	1	1	1	9	1	1	1	1	0	1	1	1	1	1	1	2	1	5	0	1;2;3;4;5;6;7;8	1	1	1	1	1	1	1	1		0	1;2;3;4;5;6	1	1	1
212	1994	28	1	1	2	2	2	1	1	2	2	Nurse	1	1;2;3	1	1	1		6	3	1	1	2	1	1	1	2	0	2	0	1	0	2	0	1;2;4;5;6;7	1	1		1	1	1	1			0	2;3;4;5		1	1
213	1981	41	2	1	2	5	2	2	2	2	2	Nurse	1	1;2;3;4	1	1	1	1	5	3	2		5	0	3	0	3	0	3	0	2	1	5	0	9									1	0	3;4;5			1
214	1990	32	1	1	2	5	2	2	1	2	2	Nurse	1	1	1				7	3	2		5	0	2	0	1	1	1	1	2	1	2	0	7;8							1	1		1	2		1
215	1971	51	2	1	2	4	2	2	1	2	2	Nurse	1	1;2	1	1			9	3	2		2	1	2	0	2	0	2	0	2	1	1	1	3;5;6;7			1		1	1	1			0	2;3;5		1	1
216	1979	43	2	1	2	4	2	2	1	2	2	Nurse	1	1	1				3	3	2		2	1	1	1	1	1	3	0	2	1	1	1	1;2	1	1								0	3;5			1
217	1995	27	1	1	2	4	1	1	1	2	2	Nurse	2											0		0		0		0		0		0											0
218	1992	30	1	1	2	4	1	1	1	2	2	Nurse	2											0		0		0		0		0		0											0
219	1984	38	2	1	2	2	2	2	3	2	2	Nurse	1	1;2	1	1			6	3	1	1	3	0	1	1	1	1	1	1	1	0	1	1	3;5;6			1		1	1				0	1;2;3;5	1	1	1
220	1978	44	2	1	2	2	2	2	2	1	2	Nurse	1	1	1				7	3	2		5	0	3	0	1	1	2	0	3	0	5	0	9									1	0	3;4;5			1
221	1971	51	2	1	1	4	1	2	1	2	2	Nurse	1	1;2;4	1	1		1	6	3	2		5	0	3	0	2	0	2	0	2	1	2	0	3;7;8			1				1	1		1	1;4;5	1
222	2002	20	1	1	3	4	2	1	1	2	2	Nurse	1	1;2	1	1			9	3	2		2	1	3	0	3	0	3	0	3	0	5	0	9									1	0	1;2;3;4;5;6	1	1	1
223	1997	25	1	1	3	4	2	1	1	2	2	Nurse	2											0		0		0		0		0		0											0
224	1995	27	1	1	2	4	2	1	1	2	2	Nurse	1	1;2	1	1			6	4	2		5	0	3	0	3	0	3	0	3	0	5	0	9									1	0	7
225	1996	26	1	1	2	2	2	1	2	1	2	Nurse	1	1;2	1	1			9	3	1	1	1	0	1	1	1	1	1	1	2	1	5	0	1;2;3;8	1	1	1					1		0	1;3;4	1		1
226	1995	27	1	1	2	4	2	1	1	2	2	Nurse	1	1	1				9	4	2		2	1	1	1	3	0	3	0	3	0	5	0	9									1	0	7
227	1972	50	2	1	2	4	1	2	2	2	2	Nurse	1	1;2	1	1			9	3	1	2	1	0	2	0	1	1	3	0	2	1	1	1	7;8							1	1		1	7
228	1996	26	1	1	2	4	2	1	1	2	2	Nurse	1	1	1				9	3	2		3	0	1	1	2	0	2	0	1	0	2	0	9									1	0	3;4			1
229	1990	32	1	1	2	4	2	1	3	2	2	Nurse	2											0		0		0		0		0		0											0
230	1999	23	1	1	3	4	2	1	1	2	2	Nurse	1	1;2;3	1	1	1		7	3	2		3	0	3	0	3	0	3	0	3	0	5	0	9									1	0	7
231	1998	24	1	1	3	4	1	1	1	2	2	Nurse	1	1	1				5	3	2		5	0	3	0	3	0	3	0	2	1	5	0	9									1	0	7
232	1986	36	2	1	2	4	2	2	1	2	1	Nurse	1	1	1				8	3	2		5	0	3	0	1	1	1	1	1	0	2	0	1;2	1	1								0	5;6
233	1985	37	2	1	2	4	2	2	1	2	1	Nurse	1	1	1				6	3	2		3	0	1	1	1	1	1	1	1	0	2	0	1;2;6;7;8	1	1				1	1	1		0	2;3;4;5		1	1
234	1996	26	1	1	2	4	2	1	1	2	2	Nurse	2											0		0		0		0		0		0											0
235	1990	32	1	1	2	4	2	1	1	1	2	Nurse	1	1	1				9	3	2		5	0	1	1	2	0	1	1	2	1	5	0	3			1							1	2		1
236	1999	23	1	1	3	1	2	1	1	1	1	Nurse	1	1;2	1	1			1	3	1	1	1	0	1	1	1	1	1	1	3	0	5	0	2		1								0	1	1
237	2000	22	1	1	3	4	2	1	1	2	2	Nurse	1	1;2;3	1	1	1		6	2	2		5	0	1	1	1	1	1	1	1	0	2	0	1;2;3;4	1	1	1	1						0	1;2;3;4	1	1	1
238	1997	25	1	1	3	4	2	1	1	2	2	Nurse	1	1;2;4	1	1		1	6	1	1	1	2	1	1	1	1	1	1	1	2	1	1	1	1;3;6;7;8	1		1			1	1	1		1	1;2;3;5	1	1	1
239	1998	24	1	1	2	4	2	1	1	2	2	Nurse	1	1	1				9	4	1	1	5	0	3	0	3	0	3	0	2	1	5	0	1;2	1	1								0	1;3;4	1		1
240	1992	30	1	1	3	4	2	1	1	2	2	Nurse	1	1	1				6	3	1	1	2	1	1	1	1	1	1	1	2	1	1	1	1;3;6;7;8	1		1			1	1	1		1	1;3;5	1		1
241	1978	44	2	1	2	2	2	2	1	1	1	Nurse	1	1;2	1	1			9	3	2		2	1	3	0	3	0	3	0	3	0	5	0	9									1	0	3;4;5			1
242	1980	42	2	1	2	4	1	2	1	2	2	Nurse	1	1	1				7	2	2		2	1	3	0	1	1	2	0	1	0	2	0	3;6;8			1			1		1		1	1;3;5	1		1
243	1994	28	1	1	2	4	2	1	1	2	2	Nurse	1	1	1				6	3	2		5	0	3	0	3	0	3	0	3	0	5	0	9									1	0	7
244	1995	27	1	1	2	4	2	1	1	2	2	Nurse	1	1	1				8	3	2		4	0	3	0	3	0	1	1	2	1	4	0	2		1								0	3;4;5			1
245	1995	27	1	1	2	4	1	1	1	2	1	Nurse	1	1;2;3;4	1	1	1	1	3	1	1	1	1	0	1	1	1	1	1	1	1	0	2	0	1;2;7;8	1	1					1	1		0	2		1
246	1991	31	1	1	2	1	2	2	1	1	1	Nurse	1	1;2	1	1			5	3	1	2	2	1	2	0	1	1	3	0	2	1	1	1	1;2	1	1								0	1;5	1
247	1998	24	1	1	3	4	2	1	1	2	2	Nurse	1	1	1				7	3	2		5	0	3	0	2	0	1	1	2	1	2	0	1;7;8	1						1	1		1	1;5	1
248	1987	35	1	1	2	4	2	2	1	1	2	Nurse	2											0		0		0		0		0		0											0
249	1994	28	1	1	2	2	2	1	2	2	2	Nurse	1	1	1				7	3	1	1	3	0	1	1	1	1	1	1	2	1	5	0	2		1								0	2;3;4;5;6		1	1
250	1979	43	2	1	2	2	2	2	1	1	2	Nurse	1	1;2;4	1	1		1	8	3	1	1	1	0	1	1	1	1	3	0	2	1	2	0	1;2;6;7;8	1	1				1	1	1		0	1;2;3	1	1	1
251	1996	26	1	1	2	2	2	1	1	1	2	Nurse	1	1;2;3;4	1	1	1	1	7	3	1	1	2	1	1	1	2	0	1	1	1	0	2	0	1;2;3;4;5;6;7	1	1	1	1	1	1	1			0	1;3;4;5;6	1		1
252	1998	24	1	1	3	2	2	1	1	1	2	Nurse	1	1;2	1	1			9	4	1	1	1	0	3	0	1	1	1	1	1	0	4	0	9									1	0	7
253	2001	21	1	1	3	4	1	1	2	2	2	Nurse	1	1;3	1		1		7	2	1	1	5	0	1	1	1	1	1	1	1	0	1	1	1;2	1	1								0	4;5;6
254	1993	29	1	1	2	3	2	1	2	2	2	Nurse	1	1;2	1	1			7	2	1	1	2	1	1	1	1	1	1	1	1	0	1	1	1;3;6;7;8	1		1			1	1	1		1	1;2;3;5	1	1	1
255	1966	56	2	1	2	3	2	2	2	2	2	Nurse	1	1;2	1	1			8	2	1	1	2	1	3	0	2	0	2	0	2	1	2	0	9									1	0	2;3;4;5;6		1	1
256	1968	54	2	1	2	1	2	2	3	1	1	Nurse	1	1;2;3	1	1	1		7	3	1	1	2	1	1	1	1	1	3	0	2	1	3	0	1;2	1	1								0	1;5	1
257	1977	45	2	1	2	5	1	2	2	2	1	Nurse	1	1	1				7	3	2		3	0	1	1	1	1	2	0	1	0	2	0	7							1			1	4
258	1985	37	2	1	2	1	2	2	1	1	1	Nurse	1	1;2	1	1			8	4	1	1	2	1	1	1	1	1	1	1	2	1	1	1	6;7;8						1	1	1		1	1	1
259	1995	27	1	1	2	4	2	1	1	2	2	Nurse	1	1;2;3;4	1	1	1	1	5	3	2		5	0	3	0	1	1	3	0	2	1	5	0	9									1	0	1	1
260	2000	22	1	1	3	4	2	1	1	2	2	Nurse	1	1	1				9	4	2		5	0	3	0	3	0	3	0	3	0	5	0	9									1	0	7
261	2002	20	1	1	3	2	2	1	2	2	2	Nurse	1	1;2;3;4	1	1	1	1	7	2	1	1	3	0	2	0	1	1	1	1	2	1	2	0	1;2;6;7;8	1	1				1	1	1		0	1;3;4;5;6	1		1
262	1990	32	1	1	3	1	2	1	1	1	1	Nurse	1	1	1				7	3	2		1	0	3	0	1	1	1	1	2	1	1	1	1;2	1	1								0	1;2;3;4	1	1	1
263	1985	37	2	1	2	2	2	1	1	2	1	Nurse	1	1	1				8	3	2		5	0	3	0	1	1	1	1	1	0	5	0	2		1								0	7
264	1994	28	1	1	2	3	2	1	1	2	2	Nurse	1	1	1				6	4	2		2	1	1	1	2	0	2	0	2	1	2	0	2;7		1					1			0	1;3;4;5;6	1		1
265	1988	34	1	1	2	1	2	1	1	1	1	Nurse	1	1;2	1	1			6	2	1	1	1	0	1	1	2	0	1	1	2	1	1	1	3;4;5;6;7;8			1	1	1	1	1	1		0	2;3;4		1	1
266	1971	51	2	1	2	4	2	2	1	2	2	Nurse	1	1;2;3;4	1	1	1	1	5	1	2		2	1	3	0	3	0	3	0	2	1	2	0	1;3;7;8	1		1				1	1		1	1;3;4;5;6	1		1
267	1971	51	2	1	2	4	2	2	1	2	2	Nurse	2											0		0		0		0		0		0											0
268	1999	23	1	1	3	4	2	1	1	2	2	Nurse	1	1;4	1			1	1	3	1	2	2	1	3	0	2	0	3	0	2	1	2	0	1;2	1	1								0	1	1
269	1992	30	1	1	2	4	2	1	1	2	2	Nurse	1	1;2;4	1	1		1	3	2	1	2	1	0	1	1	1	1	1	1	2	1	2	0	1;2;3;4;5;6;7;8	1	1	1	1	1	1	1	1		0	1;2;3;4;5;6	1	1	1
270	1998	24	1	1	3	3	2	1	1	2	2	Nurse	1	1;2;3	1	1	1		8	4	1	1	2	1	1	1	2	0	1	1	1	0	1	1	3;4;5;6			1	1	1	1				0	1;2;3	1	1	1
271	2000	22	1	1	3	2	2	1	1	1	2	Nurse	1	1;3	1		1		6	4	1	1	1	0	3	0	1	1	1	1	1	0	5	0	2;4;5;7		1		1	1		1			0	3;4;5;6			1
272	1977	45	2	1	2	5	2	2	1	2	2	Nurse	1	1;2	1	1			7	3	1	1	2	1	1	1	1	1	1	1	2	1	1	1	1;3;6;7;8	1		1			1	1	1		1	1;2;3;4;5	1	1	1
273	1999	23	1	1	2	4	2	1	1	2	2	Nurse	2											0		0		0		0		0		0											0
274	1994	28	1	1	2	2	2	1	1	2	2	Nurse	1	1	1				8	3	1	1	4	0	2	0	3	0	1	1	2	1	2	0	1;2;3;4;5;7;8	1	1	1	1	1		1	1		0	1;2;3;4;5	1	1	1
275	1989	33	1	1	2	2	2	1	1	2	2	Nurse	1	1;2	1	1			9	3	1	1	2	1	1	1	3	0	3	0	1	0	2	0	8								1		1	2		1
276	2000	22	1	1	3	2	1	1	2	2	2	Nurse	1	1	1				6	2	1	1	3	0	1	1	1	1	1	1	1	0	2	0	6;7;8						1	1	1		1	1;3;5	1		1
277	1998	24	1	1	2	3	2	1	1	2	2	Nurse	1	1;2;3;4	1	1	1	1	7	3	2		5	0	1	1	1	1	1	1	2	1	2	0	2;4;5		1		1	1					0	1;3;6	1		1
278	1998	24	1	1	3	3	2	1	1	2	2	Nurse	1	1;2;3;4	1	1	1	1	6	3	1	2	2	1	2	0	2	0	1	1	2	1	2	0	9									1	0	1;2;3;4;5;6	1	1	1
279	1996	26	1	1	3	2	2	1	1	2	2	Nurse	1	1;2;4	1	1		1	7	2	1	1	2	1	2	0	1	1	2	0	2	1	5	0	1;2;3;4	1	1	1	1						0	1;2;3	1	1	1
280	1989	33	1	1	2	3	2	2	1	2	1	Nurse	2											0		0		0		0		0		0											0
281	1994	28	1	1	3	2	2	1	1	2	2	Nurse	1	1	1				8	3	1	1	3	0	3	0	1	1	1	1	2	1	3	0	1;2;3;4;5;6;7;8	1	1	1	1	1	1	1	1		0	7
282	1988	34	1	2	2	1	2	1	1	1	1	Nurse	1	1;2;4	1	1		1	9	3	1	1	2	1	1	1	1	1	1	1	1	0	1	1	1;3;5;6;7;8	1		1		1	1	1	1		0	1;3;4;5;6	1		1
283	1980	42	2	1	2	4	2	2	1	2	2	Nurse	1	1	1				9	3	1	1	5	0	3	0	1	1	3	0	1	0	5	0	1;2	1	1								0	5;6
284	1996	26	1	1	3	1	2	1	3	1	1	Nurse	1	1;2;3	1	1	1		8	3	2		1	0	1	1	2	0	1	1	2	1	3	0	1;2;3;4;5;6;7;8	1	1	1	1	1	1	1	1		0	1;2;3;4;5;6	1	1	1
285	1989	33	1	1	3	1	2	2	1	1	1	Nurse	1	1;2;3;4	1	1	1	1	2	3	1	1	2	1	1	1	1	1	1	1	1	0	3	0	1;2;3	1	1	1							0	1;2;3	1	1	1
286	1983	39	2	1	2	1	2	1	1	1	1	Nurse	1	1	1				9	1	1	1	1	0	2	0	1	1	1	1	1	0	5	0	1;2;3;4;5;6;7;8	1	1	1	1	1	1	1	1		0	1	1
287	1981	41	2	1	2	3	2	2	1	2	2	Nurse	1	1;3	1		1		4	2	1	1	2	1	1	1	1	1	1	1	2	1	1	1	1;3;6;7;8	1		1			1	1	1		1	1;2;3;4;5;6	1	1	1
288	1968	54	2	1	2	3	2	2	1	1	2	Nurse	1	1;2;3	1	1	1		6	3	1	1	2	1	1	1	1	1	1	1	1	0	2	0	1;3;6;7;8	1		1			1	1	1		1	1;2;3;4;5;6	1	1	1
289	1982	40	2	2	2	1	2	1	1	2	2	Nurse	2											0		0		0		0		0		0											0
290	1979	43	2	1	2	3	2	2	2	2	2	Nurse	1	1;2;3	1	1	1		8	3	1	1	2	1	1	1	2	0	2	0	2	1	1	1	1;3;6;7	1		1			1	1			1	1;2;3;4;5	1	1	1
291	1984	38	2	1	2	3	2	2	1	1	2	Nurse	1	1	1				6	4	1	1	2	1	1	1	1	1	1	1	1	0	1	1	1;2;6;7;8	1	1				1	1	1		0	1;2;3;4;5;6	1	1	1
292	1986	36	2	1	2	2	1	2	1	2	2	Nurse	1	1;2;3;4	1	1	1	1	8	3	1	1	2	1	2	0	2	0	2	0	2	1	1	1	1;3;6;7;8	1		1			1	1	1		1	1;3;4;5;6	1		1
293	1993	29	1	1	2	2	1	1	2	2	2	Nurse	1	1;2;3;4;5	1	1	1	1	3	2	1	1	2	1	3	0	1	1	3	0	2	1	2	0	4				1						0	1	1
294	1990	32	1	1	2	2	2	1	1	2	2	Nurse	1	1;2;3;4	1	1	1	1	8	3	1	1	2	1	2	0	2	0	2	0	2	1	1	1	1;3;6;7;8	1		1			1	1	1		1	1;3;4;5;6	1		1
295	2000	22	1	1	3	2	2	1	2	1	2	Nurse	1	1	1				8	3	1	1	2	1	1	1	1	1	1	1	1	0	1	1	2;3		1	1							0	1;2	1	1
296	1994	28	1	1	3	2	2	2	1	2	2	Nurse	1	1;2;3;4	1	1	1	1	8	3	1	1	2	1	2	0	2	0	2	0	2	1	1	1	1;3;6;7;8	1		1			1	1	1		1	1;3;4;5;6	1		1
297	2000	22	1	1	3	4	2	1	1	2	2	Nurse	1	1	1				1	3	2		3	0	2	0	1	1	1	1	2	1	4	0	2		1								0	1	1
298	1982	40	2	1	2	3	2	2	3	1	1	Nurse	1	1;2;3	1	1	1		6	2	1	1	2	1	1	1	1	1	1	1	1	0	1	1	1;3;6;7;8	1		1			1	1	1		1	1;2;3;5	1	1	1
299	1984	38	2	1	2	2	2	2	1	2	2	Nurse	1	1;2;3;4	1	1	1	1	8	3	1	1	2	1	2	0	2	0	2	0	2	1	1	1	1;3;6;7;8	1		1			1	1	1		1	1;3;4;5;6	1		1
300	1970	52	2	2	2	2	1	2	2	1	2	Nurse	1	1	1				5	2	1	1	2	1	2	0	2	0	2	0	1	0	4	0	3;6;8			1			1		1		1	1;3;5	1		1
301	1970	52	2	1	2	4	1	2	1	2	2	Nurse	1	1	1				9	2	1	1	4	0	3	0	1	1	2	0	2	1	4	0	1;2;6;7	1	1				1	1			0	1;2;3;4;5;6	1	1	1
302	1998	24	1	1	3	3	2	1	2	1	2	Nurse	1	1;4	1			1	7	4	2		5	0	3	0	3	0	3	0	3	0	5	0	3;8			1					1		1	2;3;4		1	1
303	1977	45	2	1	2	3	2	2	1	2	2	Nurse	1	1;2;4	1	1		1	4	3	2		2	1	1	1	2	0	3	0	2	1	2	0	9									1	0	2		1
304	1995	27	1	1	3	3	2	1	1	2	2	Nurse	2											0		0		0		0		0		0											0
305	1993	29	1	1	2	3	2	1	2	2	2	Nurse	1	1	1				7	3	1	1	1	0	1	1	1	1	1	1	1	0	1	1	1	1									1	1	1
306	1978	44	2	1	2	3	2	2	1	2	2	Nurse	1	1;2;3;5	1	1	1		5	3	1	2	2	1	1	1	1	1	2	0	1	0	2	0	1;2	1	1								0	1;2;3;4;5;6	1	1	1
307	1996	26	1	1	2	3	2	1	1	2	2	Nurse	1	1	1				8	3	1	1	2	1	1	1	2	0	1	1	2	1	2	0	1;3	1		1							1	2;3		1	1
308	1999	23	1	1	3	3	2	1	1	2	2	Nurse	2											0		0		0		0		0		0											0
309	1998	24	1	1	3	3	2	1	1	2	2	Nurse	1	1;2;3;4	1	1	1	1	6	2	1	1	2	1	1	1	1	1	1	1	1	0	1	1	1;3;6;7;8	1		1			1	1	1		1	1;2;5	1	1
310	2000	22	1	1	3	3	2	1	1	2	2	Nurse	1	1;2;3;4	1	1	1	1	8	2	1	1	3	0	1	1	1	1	1	1	1	0	1	1	1;3;5;6	1		1		1	1				0	4;5
311	1997	25	1	1	3	3	2	1	1	2	2	Nurse	1	2		1			1	4	2		5	0	3	0	2	0	2	0	1	0	1	1	1;2;3;5;6	1	1	1		1	1				0	1;2;4	1	1
312	2001	21	1	1	3	3	2	1	1	2	2	Nurse	1	1;2;3	1	1	1		9	2	1	1	2	1	1	1	2	0	1	1	2	1	1	1	1;3;6;7;8	1		1			1	1	1		1	1;2;3;4;5	1	1	1
313	1996	26	1	1	3	3	2	1	1	2	2	Nurse	1	1;2	1	1			5	3	1	1	2	1	1	1	2	0	2	0	2	1	2	0	1;2;5;6;7;8	1	1			1	1	1	1		0	1;2;3;4;5	1	1	1
314	1995	27	1	1	3	3	2	1	1	2	2	Nurse	1	1	1				9	3	2		2	1	1	1	1	1	1	1	1	0	1	1	1;3;6;7;8	1		1			1	1	1		1	1;2;3;5	1	1	1
315	2001	21	1	1	3	3	2	1	1	2	2	Nurse	1	1;2;4	1	1		1	1	3	2		2	1	1	1	1	1	1	1	2	1	1	1	1;3;6;7;8	1		1			1	1	1		1	1;2;3;5	1	1	1
316	1992	30	1	1	2	3	2	1	1	2	2	Nurse	1	1;2	1	1			1	4	2		5	0	3	0	3	0	3	0	1	0	1	1	9									1	0	7
317	1994	28	1	1	2	3	2	1	1	2	2	Nurse	1	1	1				8	2	2		2	1	1	1	1	1	1	1	2	1	1	1	1;3;6;7;8	1		1			1	1	1		1	1;2;3;5	1	1	1
318	2001	21	1	1	3	3	1	1	1	2	2	Nurse	1	1;2	1	1			4	3	2		4	0	1	1	1	1	1	1	1	0	2	0	1;3;4;5;6;7;8	1		1	1	1	1	1	1		0	1;2;3	1	1	1
319	1994	28	1	1	2	3	2	1	1	2	1	Nurse	1	1;2;4	1	1		1	8	3	2		5	0	3	0	3	0	3	0	2	1	1	1	1;2;3;4;5;6;7;8	1	1	1	1	1	1	1	1		0	1;2;4	1	1
320	1988	34	1	1	2	2	2	1	1	1	1	Nurse	1	1	1				9	2	1	1	2	1	3	0	3	0	3	0	3	0	5	0	9									1	0	7
321	1990	32	1	1	2	2	2	1	2	1	1	Nurse	1	1;2;3;4	1	1	1	1	8	4	2		5	0	3	0	3	0	3	0	3	0	5	0	9									1	0	7
322	1999	23	1	1	2	4	2	1	2	2	1	Nurse	2											0		0		0		0		0		0											0
323	2001	21	1	1	3	3	1	1	1	1	2	Nurse	1	1;2;3;4	1	1	1	1	8	3	1	1	2	1	1	1	2	0	1	1	2	1	2	0	1;2;3;4;5;6;7;8	1	1	1	1	1	1	1	1		0	1	1
324	1979	43	2	1	2	3	2	2	1	2	2	Nurse	1	1;2	1	1			9	2	1	1	2	1	1	1	1	1	1	1	2	1	1	1	1;3;6;7;8	1		1			1	1	1		1	1;2;3;5	1	1	1
325	1997	25	1	1	3	3	2	1	1	2	2	Nurse	1	1;2	1	1			9	4	2		2	1	1	1	1	1	1	1	2	1	1	1	1;3;6;7;8	1		1			1	1	1		1	1;2;3;5	1	1	1
326	1989	33	1	1	2	3	2	2	2	2	2	Nurse	1	1	1				4	3	1	2	2	1	2	0	2	0	2	0	2	1	3	0	3;4;5;6;7;8			1	1	1	1	1	1		0	1;2;3;5	1	1	1
327	1994	28	1	1	3	3	2	1	1	2	2	Nurse	2											0		0		0		0		0		0											0
328	1978	44	2	1	2	3	2	2	1	2	2	Nurse	1	1;2	1	1			7	3	2		2	1	3	0	1	1	3	0	1	0	3	0	9									1	0	1;3;4;5;6	1		1
329	1994	28	1	1	2	3	2	1	1	2	2	Nurse	1	1;2;3	1	1	1		7	3	2		2	1	1	1	1	1	1	1	2	1	1	1	1;3;6;7;8	1		1			1	1	1		1	1;2;3;5	1	1	1
330	1973	49	2	1	2	4	2	2	1	2	2	Nurse	1	1;2;3;4	1	1	1	1	7	3	2		2	1	3	0	1	1	1	1	2	1	1	1	1;2;6	1	1				1				0	1;5	1
331	1975	47	2	1	2	3	2	2	1	2	2	Nurse	1	1;2	1	1			2	2	1	1	4	0	1	1	1	1	1	1	1	0	1	1	1;2;6;7;8	1	1				1	1	1		0	2;3;4;5;6		1	1
332	1991	31	1	1	2	3	2	1	1	2	2	Nurse	1	1;2;3	1	1	1		1	3	1	2	2	1	2	0	2	0	2	0	2	1	2	0	1;2;5;6	1	1			1	1				0	1;3	1		1
333	1993	29	1	1	2	3	2	1	1	2	2	Nurse	1	1;2	1	1			5	2	1	1	3	0	1	1	1	1	1	1	1	0	4	0	2;4;5;7		1		1	1		1			0	7
334	1984	38	2	1	2	3	2	2	1	2	2	Nurse	1	1	1				4	2	1	1	2	1	1	1	1	1	2	0	2	1	3	0	1;3;7	1		1				1			1	1;3;4;5	1		1
335	1997	25	1	1	2	3	2	1	1	2	2	Nurse	1	1	1				7	3	1	1	5	0	1	1	3	0	3	0	3	0	5	0	9									1	0	7
336	1996	26	1	1	2	3	2	1	2	1	2	Nurse	1	1;3	1		1		5	2	2		5	0	2	0	1	1	2	0	2	1	1	1	1;2	1	1								0	2		1
337	1986	36	2	1	2	3	2	2	2	2	2	Nurse	1	1;2;3;4	1	1	1	1	7	3	1	1	2	1	1	1	2	0	2	0	1	0	1	1	2		1								0	1;3;4;5;6	1		1
338	1982	40	2	1	2	3	2	2	1	2	2	Nurse	1	1;2;3;4	1	1	1	1	5	3	1	1	1	0	2	0	1	1	2	0	2	1	3	0	1;2;5;6;7	1	1			1	1	1			0	2;3;4;5		1	1
339	1993	29	1	1	2	3	2	1	1	2	2	Nurse	1	1	1				7	3	2		1	0	1	1	2	0	1	1	2	1	1	1	1;3;4;6	1		1	1		1				0	1;3	1		1
340	1997	25	1	1	2	3	2	1	2	2	2	Nurse	1	1;2;3;4	1	1	1	1	1	1	1	1	2	1	1	1	1	1	1	1	2	1	1	1	1;3;6;7;8	1		1			1	1	1		1	1;2;3	1	1	1
341	1998	24	1	1	3	3	2	1	2	2	2	Nurse	1	1;2;4	1	1		1	4	3	2		2	1	1	1	1	1	1	1	2	1	1	1	1;3;6;7;8	1		1			1	1	1		1	1;2;3;4;5;6	1	1	1
342	1997	25	1	1	2	3	2	1	1	2	2	Nurse	1	1	1				7	4	2		5	0	3	0	3	0	3	0	3	0	5	0	9									1	0	7
343	1996	26	1	1	2	3	2	1	2	2	2	Nurse	1	1;2;3	1	1	1		1	2	2		2	1	1	1	2	0	1	1	2	1	1	1	1;3;6;7;8	1		1			1	1	1		1	1;2;3;4;5;6	1	1	1
344	1995	27	1	1	2	3	2	1	2	2	2	Nurse	1	1	1				1	4	2		2	1	1	1	1	1	1	1	2	1	1	1	1;3;6;7;8	1		1			1	1	1		1	1;2;3;4;5;6	1	1	1
345	1993	29	1	1	2	3	2	1	2	1	2	Nurse	1	1;2;3;4	1	1	1	1	9	2	1	1	2	1	1	1	1	1	1	1	2	1	1	1	1;3;6;7;8	1		1			1	1	1		1	1;2;3;4;5;6	1	1	1
346	1996	26	1	1	3	3	2	1	2	1	2	Nurse	1	1;2;3	1	1	1		9	3	1	2	1	0	3	0	1	1	1	1	1	0	3	0	1;2;5;7	1	1			1		1			0	1;4;5	1
347	1996	26	1	1	2	3	2	1	1	1	2	Nurse	2											0		0		0		0		0		0											0
348	1996	26	1	1	2	3	2	1	1	2	2	Nurse	1	1	1				7	4	2		5	0	3	0	3	0	1	1	2	1	1	1	1;3;6;7;8	1		1			1	1	1		1	1;2;3;5	1	1	1
349	1997	25	1	1	3	3	2	1	1	2	2	Nurse	1	1;2	1	1			2	3	1	2	5	0	1	1	2	0	1	1	2	1	1	1	1;3;6;7	1		1			1	1			1	1;2;3;5	1	1	1
350	1994	28	1	1	2	3	2	1	1	2	2	Nurse	1	1;2;3;4	1	1	1	1	9	3	1	1	2	1	1	1	1	1	2	0	2	1	1	1	1;2;8	1	1						1		0	1;3;4;5	1		1
351	1992	30	1	1	2	3	2	1	1	2	2	Nurse	1	1;2;3;4	1	1	1	1	6	2	1	1	1	0	3	0	2	0	2	0	2	1	1	1	1;3;6;7;8	1		1			1	1	1		1	1;2;3;5	1	1	1
352	2001	21	1	1	3	3	2	1	1	2	2	Nurse	1	1	1				8	3	1	1	2	1	1	1	1	1	1	1	1	0	1	1	1;3;6;7;8	1		1			1	1	1		1	1;2;3;5	1	1	1
353	1990	32	1	1	2	3	2	1	1	2	2	Nurse	1	1	1				8	3	1	1	2	1	1	1	1	1	1	1	1	0	1	1	1;3;6;7;8	1		1			1	1	1		1	1;2;3;5	1	1	1
354	1968	54	2	1	2	3	1	1	1	2	2	Nurse	1	1;2	1	1			7	3	2		5	0	3	0	1	1	2	0	2	1	5	0	1;2;8	1	1						1		0	3;4			1
355	1991	31	1	1	3	1	2	1	1	2	2	Nurse	1	1;2	1	1			7	3	1	2	2	1	1	1	1	1	1	1	1	0	1	1	1;3;6;7	1		1			1	1			1	1;2;3;4;5	1	1	1
356	1976	46	2	1	2	3	2	2	1	2	2	Nurse	1	1;3	1		1		9	2	1	1	2	1	1	1	1	1	1	1	1	0	1	1	1;3;6;7;8	1		1			1	1	1		1	1;2;3;4;5;6	1	1	1
357	1993	29	1	1	2	3	2	1	1	2	2	Nurse	1	1;2	1	1			5	3	1	1	2	1	1	1	1	1	1	1	2	1	2	0	1;2	1	1								0	1;3;4;5	1		1
358	1984	38	2	1	2	3	2	2	2	1	2	Nurse	1	1;2	1	1			7	3	1	1	2	1	1	1	1	1	1	1	2	1	1	1	1;3;6;7;8	1		1			1	1	1		1	1;2;3;4;5	1	1	1
359	1997	25	1	1	3	3	2	1	2	2	2	Nurse	1	1;2	1	1			5	3	1	1	2	1	1	1	1	1	1	1	2	1	1	1	1;3;6;7;8	1		1			1	1	1		1	1;2;3;4;5;6	1	1	1
360	2001	21	1	1	3	3	2	1	1	2	2	Nurse	1	1;2	1	1			2	3	1	2	1	0	2	0	1	1	3	0	2	1	2	0	1;3;6;7;8	1		1			1	1	1		1	1;5	1
361	2002	20	1	1	3	3	1	1	1	2	2	Nurse	1	1;2;4	1	1		1	6	3	1	1	2	1	1	1	1	1	1	1	2	1	1	1	1;3;6;7;8	1		1			1	1	1		1	1;2;3;4;5;6	1	1	1
362	1976	46	2	1	2	3	2	2	1	2	2	Nurse	1	1;2;4	1	1		1	9	3	2		2	1	1	1	1	1	1	1	2	1	1	1	1;3;6;7;8	1		1			1	1	1		1	1;2;3;4;5;6	1	1	1
363	1977	45	2	2	2	3	2	2	2	2	2	Nurse	1	1	1				7	2	1	1	2	1	1	1	1	1	1	1	2	1	1	1	1;3;6;7;8	1		1			1	1	1		1	1;2;3;4;5;6	1	1	1
364	1992	30	1	1	2	2	2	1	1	2	2	Nurse	1	1;2;3;4	1	1	1	1	8	3	1	1	2	1	2	0	2	0	2	0	2	1	1	1	1;3;6;7;8	1		1			1	1	1		1	1;3;4;5;6	1		1
365	1982	40	2	1	2	3	2	2	1	2	2	Nurse	1	1;2	1	1			7	3	1	1	2	1	1	1	1	1	1	1	1	0	1	1	1;3;6;7;8	1		1			1	1	1		1	1;2;3;4;5;6	1	1	1
366	1979	43	2	1	2	3	2	2	1	2	2	Nurse	1	1;2;3;4	1	1	1	1	2	2	1	1	2	1	1	1	2	0	1	1	2	1	1	1	1;2;4;5;6;7;8	1	1		1	1	1	1	1		0	1;2;3;4;5;6	1	1	1
367	1987	35	1	1	2	3	2	1	1	2	2	Nurse	1	1;2;3;4	1	1	1	1	2	3	1	2	3	0	2	0	1	1	1	1	3	0	5	0	9									1	0	7
368	1997	25	1	1	3	3	2	1	1	2	2	Nurse	2											0		0		0		0		0		0											0
369	1992	30	1	1	2	3	2	1	1	2	2	Nurse	1	1	1				8	3	1	1	2	1	1	1	1	1	1	1	2	1	1	1	1;3;6;7;8	1		1			1	1	1		1	1;2;3;5	1	1	1
370	1996	26	1	1	2	3	1	1	1	2	2	Nurse	1	1;2;3;4	1	1	1	1	8	2	1	1	2	1	1	1	1	1	1	1	2	1	1	1	1;2;3;7;8	1	1	1				1	1		0	1;2;3;4;5;6	1	1	1
371	1975	47	2	1	2	3	2	2	2	2	2	Nurse	1	3			1		7	2	1	1	2	1	1	1	1	1	1	1	2	1	2	0	1;3;6;7;8	1		1			1	1	1		1	1;2;3;5	1	1	1
372	1999	23	1	1	3	3	2	1	2	1	2	Nurse	1	1	1				9	3	2		5	0	3	0	1	1	1	1	1	0	2	0	1;2;3;4;5;6;7;8	1	1	1	1	1	1	1	1		0	1;2;3;4;5;6	1	1	1
373	1996	26	1	1	2	3	2	1	1	2	2	Nurse	1	1;2;3;4	1	1	1	1	6	2	1	1	2	1	1	1	1	1	1	1	2	1	1	1	1;3;6;7;8	1		1			1	1	1		1	1;2;3;5	1	1	1
374	2000	22	1	1	3	4	2	1	1	1	2	Nurse	1	1;3	1		1		9	3	1	1	2	1	3	0	1	1	1	1	1	0	5	0	1;2;3;4;5;6;7;8	1	1	1	1	1	1	1	1		0	1;4;5	1
375	1971	51	2	1	2	4	1	2	1	2	2	Nurse	1	2		1			6	3	2		5	0	3	0	3	0	2	0	1	0	5	0	9									1	0	1	1
376	1996	26	1	1	3	3	2	1	1	2	2	Nurse	1	1;2	1	1			1	3	2		4	0	3	0	2	0	1	1	1	0	1	1	1;2	1	1								0	7
377	1986	36	2	1	2	3	2	1	2	2	2	Nurse	1	1;2;3	1	1	1		7	3	2		2	1	1	1	1	1	1	1	2	1	1	1	1;3;6;7;8	1		1			1	1	1		1	1;2;3	1	1	1
378	1995	27	1	1	2	3	2	1	1	2	2	Nurse	1	1;2;3	1	1	1		6	3	2		3	0	3	0	3	0	1	1	3	0	1	1	1;2;3	1	1	1							0	3;4;5;6			1
379	1999	23	1	1	3	3	2	1	1	2	2	Nurse	1	1;2	1	1			8	3	2		5	0	1	1	2	0	1	1	2	1	5	0	9									1	0	1	1
380	2000	22	1	1	3	3	2	1	1	1	2	Nurse	1	1	1				5	3	2		2	1	1	1	1	1	1	1	2	1	4	0	1;2;8	1	1						1		0	4
381	1996	26	1	1	3	3	2	1	1	2	2	Nurse	1	1;2;4	1	1		1	3	3	1	2	2	1	1	1	1	1	1	1	2	1	1	1	1;3;6;7;8	1		1			1	1	1		1	1;2;3;4;5;6	1	1	1
382	1977	45	2	1	2	2	1	1	1	2	2	Nurse	1	1;2;3;4	1	1	1	1	8	2	1	1	2	1	2	0	2	0	2	0	2	1	1	1	1;3;6;7;8	1		1			1	1	1		1	1;3;4;5;6	1		1
383	1995	27	1	1	3	1	2	1	1	2	2	Nurse	1	1	1				4	2	1	1	2	1	3	0	1	1	2	0	2	1	1	1	1;3;6;7;8	1		1			1	1	1		1	1;3;5	1		1
384	1983	39	2	1	2	3	2	2	3	2	2	Nurse	1	1	1				6	3	1	1	2	1	1	1	1	1	1	1	2	1	1	1	1;3;6;7;8	1		1			1	1	1		1	1;2;3;5	1	1	1
385	1995	27	1	1	3	4	2	1	2	2	2	Nurse	1	1	1				8	3	2		5	0	3	0	3	0	3	0	3	0	5	0	9									1	0	7
386	2000	22	1	1	3	3	2	1	2	2	2	Nurse	1	1;2;3;4	1	1	1	1	9	3	1	1	1	0	1	1	1	1	1	1	1	0	5	0	1;2;3;4	1	1	1	1						0	1;2;3;4;5	1	1	1
387	1988	34	1	1	2	3	2	2	2	2	2	Nurse	1	1	1				2	4	1	1	1	0	1	1	2	0	1	1	1	0	1	1	1;3;4;5;6;7;8	1		1	1	1	1	1	1		0	1;3	1		1
388	1978	44	2	1	2	1	2	2	1	1	1	Nurse	1	2		1			7	3	1	1	4	0	1	1	1	1	2	0	1	0	2	0	1;2;7;8	1	1					1	1		0	2;3		1	1
389	1991	31	1	1	2	2	2	1	1	1	1	Nurse	2											0		0		0		0		0		0											0
390	1996	26	1	1	3	4	1	1	1	1	2	Nurse	1	1;2;3;4	1	1	1	1	6	3	1	2	1	0	3	0	3	0	3	0	2	1	5	0	1;2;3;4	1	1	1	1						0	1;2;3;4	1	1	1
391	1998	24	1	1	3	1	2	1	1	2	2	Nurse	1	1	1				7	4	1	2	5	0	1	1	2	0	1	1	2	1	1	1	9									1	0	1;2;3;4;5;6	1	1	1
392	1986	36	2	1	2	1	2	2	1	2	2	Nurse	1	1;2;3	1	1	1		7	3	1	1	4	0	1	1	1	1	1	1	1	0	2	0	2;4;5;6;7;8		1		1	1	1	1	1		0	1;3;4;5;6	1		1
393	1992	30	1	1	2	3	2	1	2	1	1	Nurse	1	1;2	1	1			5	3	1	2	2	1	3	0	1	1	3	0	3	0	3	0	1;2;6;7;8	1	1				1	1	1		0	3;4;5			1
394	1994	28	1	1	2	1	2	1	1	2	2	Nurse	1	5					7	4	1	2	5	0	3	0	3	0	3	0	3	0	5	0	9									1	0	7
395	1992	30	1	1	3	1	2	1	1	2	1	Nurse	1	1;2	1	1			9	3	1	1	5	0	1	1	2	0	1	1	2	1	2	0	1;3;7;8	1		1				1	1		1	1;3;5	1		1
396	1986	36	2	1	2	1	2	1	1	2	1	Nurse	1	2		1			9	4	2		5	0	3	0	3	0	3	0	3	0	5	0	9									1	0	7
397	1991	31	1	1	2	1	2	1	1	2	1	Nurse	1	1;2;3	1	1	1		8	2	1	1	5	0	1	1	2	0	2	0	3	0	2	0	2;4;6		1		1		1				0	1;3	1		1
398	1989	33	1	1	3	1	2	2	1	2	1	Nurse	1	1;4	1			1	9	3	2		2	1	1	1	1	1	3	0	2	1	1	1	1;3;6;7;8	1		1			1	1	1		1	1;2	1	1
399	1992	30	1	1	2	1	2	1	1	2	2	Nurse	1	1;2;3	1	1	1		7	1	1	1	2	1	1	1	3	0	1	1	1	0	1	1	1;3;6;7;8	1		1			1	1	1		1	1;2;3	1	1	1
400	1986	36	2	1	3	1	1	2	1	2	1	Nurse	2											0		0		0		0		0		0											0
401	1968	54	2	1	1	1	2	1	2	1	1	Nurse	1	1;2;3;4	1	1	1	1	7	2	1	1	2	1	1	1	1	1	1	1	2	1	1	1	1;3;6;7;8	1		1			1	1	1		1	1;2;3;4	1	1	1
402	1968	54	2	1	2	1	2	2	1	2	2	Nurse	1	1;2;3	1	1	1		8	3	1	2	2	1	1	1	1	1	2	0	1	0	1	1	7;8							1	1		1	1;5	1
403	1985	37	2	1	2	1	2	2	1	2	1	Nurse	1	1;2;3	1	1	1		1	3	1	1	2	1	1	1	1	1	1	1	1	0	1	1	1;3;6;7;8	1		1			1	1	1		1	1;2;3;4;5;6	1	1	1
404	1978	44	2	1	2	1	2	2	1	2	2	Nurse	2											0		0		0		0		0		0											0
405	1992	30	1	1	3	1	2	1	1	2	2	Nurse	1	1	1				5	4	2		5	0	1	1	1	1	1	1	1	0	1	1	9									1	0	2;3;5		1	1
406	1987	35	1	1	2	1	2	1	1	2	2	Nurse	1	1;2;3	1	1	1		8	2	1	1	1	0	1	1	2	0	1	1	2	1	1	1	1;2	1	1								0	1;3;4;5	1		1
407	1991	31	1	2	2	1	2	2	1	2	2	Nurse	1	1	1				9	3	1	2	2	1	2	0	1	1	1	1	2	1	1	1	1;3;7;8	1		1				1	1		1	1;2;4;5	1	1
408	1988	34	1	1	2	1	2	1	1	2	1	Nurse	1	1;2;3;4	1	1	1	1	7	2	1	1	2	1	1	1	1	1	1	1	2	1	1	1	1;3;6;7;8	1		1			1	1	1		1	1;2;3;4;5;6	1	1	1
409	1998	24	1	2	3	1	2	1	1	2	1	Nurse	1	1;2	1	1			4	3	1	1	1	0	1	1	1	1	1	1	3	0	5	0	2;4;6		1		1		1				0	1;2;4	1	1
410	1998	24	1	2	3	1	2	1	1	1	2	Nurse	1	1	1				6	3	2		3	0	3	0	1	1	1	1	2	1	2	0	1;7	1						1			1	3;6			1
411	1995	27	1	1	3	1	2	1	1	2	1	Nurse	1	1;2;3;4	1	1	1	1	6	2	1	1	2	1	1	1	2	0	2	0	1	0	1	1	1;3;6;7;8	1		1			1	1	1		1	1;2;3;4;5;6	1	1	1
412	1991	31	1	1	2	3	2	2	1	1	2	Nurse	1	1	1				6	2	2		3	0	1	1	2	0	1	1	2	1	2	0	1;2	1	1								0	1;2;3;4;5;6	1	1	1
413	1993	29	1	1	2	3	2	1	1	2	2	Nurse	1	1;4	1			1	8	3	1	1	5	0	1	1	2	0	1	1	2	1	1	1	1;2	1	1								0	2;5		1
414	1995	27	1	1	3	3	2	1	3	2	2	Nurse	1	1;2;3	1	1	1		8	3	2		1	0	1	1	1	1	1	1	2	1	1	1	3;7			1				1			1	3;4;5;6			1
415	1993	29	1	1	2	3	2	1	1	2	2	Nurse	1	1;2	1	1			8	2	1	1	2	1	1	1	2	0	1	1	2	1	1	1	1;3;6;7;8	1		1			1	1	1		1	1;2	1	1
416	1989	33	1	1	3	1	2	2	1	2	1	Nurse	1	1;2;3;4	1	1	1	1	9	2	2		2	1	1	1	1	1	3	0	2	1	1	1	1;3;6;7;8	1		1			1	1	1		1	1;2	1	1
417	1996	26	1	1	3	1	2	1	1	2	2	Nurse	1	1	1				8	1	1	1	2	1	3	0	2	0	1	1	2	1	1	1	9									1	0	1	1
418	1982	40	2	1	2	1	2	1	1	2	2	Nurse	1	1;2	1	1			6	3	1	2	5	0	1	1	2	0	1	1	1	0	2	0	1;2;3;5;6;7;8	1	1	1		1	1	1	1		0	1;2	1	1
419	1991	31	1	1	2	2	2	1	1	2	2	Nurse	1	1	1				8	4	2		5	0	3	0	3	0	3	0	2	1	1	1	1;2;6;8	1	1				1		1		0	2;3;5		1	1
420	1971	51	2	1	2	3	2	2	1	2	1	Nurse	1	1;2	1	1			9	2	1	1	2	1	3	0	2	0	1	1	2	1	1	1	1;3;6;7;8	1		1			1	1	1		1	1;2;3;4;5;6	1	1	1
421	1989	33	1	1	2	3	2	2	1	2	1	Nurse	1	1;2	1	1			7	3	1	1	2	1	3	0	2	0	1	1	2	1	1	1	1;3;6;7;8	1		1			1	1	1		1	1;2;3;4;5;6	1	1	1
422	1996	26	1	1	2	3	2	1	1	2	1	Nurse	1	1;2	1	1			7	3	1	1	2	1	3	0	2	0	1	1	2	1	1	1	1;3;6;7;8	1		1			1	1	1		1	1;2;3;4;5;6	1	1	1
423	1988	34	1	1	2	3	2	1	1	2	1	Nurse	1	1;2	1	1			7	3	1	2	2	1	1	1	2	0	1	1	1	0	1	1	1;3;6;7;8	1		1			1	1	1		1	1;2;3;4;5;6	1	1	1
424	1988	34	1	1	2	3	2	2	1	1	1	Nurse	1	1;2	1	1			2	2	1	1	4	0	1	1	2	0	1	1	2	1	1	1	1;3;6;7;8	1		1			1	1	1		1	1;2;3;4;5;6	1	1	1
425	1990	32	1	1	2	3	2	2	2	2	1	Nurse	1	1;2	1	1			1	3	2		3	0	2	0	1	1	1	1	1	0	5	0	2;6		1				1				0	7
426	1982	40	2	1	2	3	2	2	1	2	1	Nurse	1	1;2	1	1			5	2	1	1	2	1	1	1	2	0	1	1	2	1	1	1	1;3;6;7;8	1		1			1	1	1		1	1;2;3;4;5;6	1	1	1
427	1984	38	2	1	2	3	2	2	1	2	1	Nurse	1	1;2;3;4	1	1	1	1	2	2	1	1	2	1	1	1	2	0	1	1	2	1	1	1	1;3;6;7;8	1		1			1	1	1		1	1;2;3;4;5;6	1	1	1
428	1970	52	2	1	2	3	1	1	1	2	1	Nurse	1	1;2;3;4	1	1	1	1	7	3	1	1	2	1	1	1	2	0	1	1	2	1	1	1	1;3;6;7;8	1		1			1	1	1		1	1;2;3;5	1	1	1
429	1972	50	2	1	2	3	1	2	1	1	1	Nurse	1	1	1				7	2	1	1	2	1	1	1	2	0	1	1	2	1	1	1	1;3;6;7;8	1		1			1	1	1		1	1;2;3;5	1	1	1
430	1996	26	1	2	3	1	2	1	1	2	2	Nurse	2											0		0		0		0		0		0											0
431	1983	39	2	1	2	3	2	2	1	2	1	Nurse	1	1;2;3	1	1	1		8	2	1	1	2	1	1	1	1	1	1	1	2	1	1	1	1;3;6;7;8	1		1			1	1	1		1	1;2;3;5	1	1	1
432	1993	29	1	1	2	3	2	1	2	2	1	Nurse	1	1;2	1	1			7	2	1	2	4	0	1	1	2	0	1	1	2	1	1	1	9									1	0	3;5			1
433	1996	26	1	1	2	3	2	1	1	2	1	Nurse	1	1;2	1	1			6	3	2		1	0	1	1	1	1	1	1	1	0	2	0	1;2;6;7;8	1	1				1	1	1		0	1;3	1		1
434	1990	32	1	1	2	3	2	2	1	2	1	Nurse	1	1	1				8	3	1	1	2	1	1	1	1	1	1	1	1	0	2	0	1;2;3;4;5;6;7;8	1	1	1	1	1	1	1	1		0	2;3;4;5;6		1	1
435	1973	49	2	1	2	3	2	2	1	1	1	Nurse	1	1;2	1	1			8	3	1	1	2	1	3	0	1	1	1	1	1	0	2	0	1;2;4;5;6;7;8	1	1		1	1	1	1	1		0	1;2;3;4	1	1	1
436	1996	26	1	1	2	3	2	1	3	1	1	Nurse	2											0		0		0		0		0		0											0
437	1990	32	1	1	2	3	2	2	3	2	1	Nurse	1	1	1				6	3	2		5	0	3	0	2	0	1	1	3	0	5	0	9									1	0	3;5			1
438	1991	31	1	1	1	1	2	1	1	2	2	Nurse	1	1;2;4	1	1		1	9	3	1	1	2	1	1	1	2	0	1	1	1	0	1	1	1;3;6;7	1		1			1	1			1	1;2	1	1
439	1994	28	1	1	3	2	1	1	1	1	1	Nurse	1	1;2;3;4	1	1	1	1	8	3	2		5	0	3	0	2	0	1	1	1	0	5	0	1;2;3;4;5;6;7;8	1	1	1	1	1	1	1	1		0	7
440	1998	24	1	1	3	3	2	1	1	2	1	Nurse	1	1;2;3	1	1	1		7	3	1	1	2	1	1	1	1	1	1	1	1	0	1	1	1;2;3	1	1	1							0	1;2;3;4;5	1	1	1
441	1990	32	1	1	2	3	2	2	1	1	1	Nurse	1	1	1				6	3	1	1	2	1	1	1	1	1	1	1	1	0	2	0	1;3;6;7;8	1		1			1	1	1		1	1;2;3;4;5;6	1	1	1
442	1992	30	1	1	3	3	2	1	3	2	1	Nurse	1	1	1				8	4	2		5	0	3	0	2	0	2	0	2	1	4	0	1;2	1	1								0	1;2;3;4;5;6	1	1	1
443	1993	29	1	1	2	3	2	1	1	2	1	Nurse	1	1;2	1	1			3	3	1	2	5	0	3	0	1	1	3	0	2	1	2	0	1;2	1	1								0	7
444	1997	25	1	1	3	3	2	1	3	2	1	Nurse	1	1;2	1	1			5	3	2		2	1	1	1	2	0	1	1	1	0	1	1	1;3;6;7;8	1		1			1	1	1		1	1;2;3;4;5;6	1	1	1
445	1990	32	1	1	2	3	2	2	1	2	1	Nurse	1	1;2	1	1			5	4	1	2	2	1	1	1	2	0	2	0	2	1	2	0	2;7;8		1					1	1		0	1;3	1		1
446	1995	27	1	1	2	2	2	1	1	1	1	Nurse	1	3			1		3	3	2		5	0	3	0	3	0	2	0	2	1	2	0	3			1							1	4
447	1995	27	1	1	2	3	2	1	1	2	1	Nurse	1	1	1				8	2	1	2	1	0	1	1	3	0	2	0	3	0	5	0	1;2	1	1								0	1;3	1		1
448	1995	27	1	1	3	3	2	2	3	2	1	Nurse	1	1	1				6	3	2		5	0	3	0	3	0	2	0	2	1	3	0	3;7;8			1				1	1		1	2		1
449	1995	27	1	1	2	3	2	1	1	1	1	Nurse	1	1;2	1	1			8	4	2		5	0	3	0	3	0	3	0	3	0	5	0	9									1	0	7
450	1984	38	2	1	2	3	2	2	3	2	1	Nurse	1	1;2	1	1			7	3	2		5	0	3	0	1	1	1	1	1	0	1	1	1;2;4	1	1		1						0	1	1
451	1990	32	1	1	2	3	2	1	1	2	1	Nurse	1	1;2	1	1			9	3	2		5	0	3	0	1	1	3	0	1	0	5	0	9									1	0	7
452	1987	35	1	1	2	3	2	2	3	2	1	Nurse	1	1;2	1	1			9	3	2		2	1	1	1	2	0	1	1	2	1	1	1	9									1	0	1;2;3;4;5;6	1	1	1
453	1996	26	1	1	3	3	2	1	3	2	1	Nurse	1	1;2	1	1			8	2	2		2	1	1	1	1	1	1	1	1	0	1	1	1;3;6;7;8	1		1			1	1	1		1	1;2;3;5	1	1	1
454	1982	40	2	1	2	3	2	2	3	2	1	Nurse	1	1;3	1		1		4	3	1	1	2	1	1	1	1	1	2	0	2	1	1	1	1;2;4;6;8	1	1		1		1		1		0	1;3	1		1
455	1977	45	2	1	2	3	2	2	3	1	1	Nurse	1	1;2	1	1			6	3	2		5	0	2	0	1	1	2	0	1	0	2	0	7;8							1	1		1	3;4			1
456	1998	24	1	1	3	3	2	1	3	2	1	Nurse	1	1	1				8	3	1	1	2	1	3	0	1	1	1	1	1	0	1	1	1;3;6;7;8	1		1			1	1	1		1	1;2;3;4;5	1	1	1
457	1990	32	1	1	2	3	2	1	3	1	1	Nurse	1	1	1				8	4	2		5	0	3	0	3	0	3	0	3	0	5	0	9									1	0	7
458	1992	30	1	1	2	3	2	1	1	2	1	Nurse	1	1	1				6	3	1	1	2	1	1	1	1	1	1	1	1	0	1	1	1;3;6;7;8	1		1			1	1	1		1	1;2;3;4;5;6	1	1	1
459	1992	30	1	1	2	3	2	1	1	2	1	Nurse	1	1;2;4	1	1		1	1	2	1	1	2	1	1	1	2	0	1	1	2	1	1	1	1;3	1		1							1	1;2;3;5	1	1	1
460	1996	26	1	2	3	2	2	1	1	1	1	Nurse	1	1	1				9	2	1	1	5	0	3	0	3	0	3	0	3	0	5	0	9									1	0	7
461	1978	44	2	1	2	3	2	2	3	2	1	Nurse	1	1;2	1	1			5	3	1	1	2	1	1	1	1	1	1	1	2	1	1	1	1;3;6;7;8	1		1			1	1	1		1	1;2;3;5	1	1	1
462	1986	36	2	1	2	3	2	2	1	2	1	Nurse	1	1;2;3	1	1	1		4	1	1	1	2	1	1	1	1	1	1	1	1	0	1	1	1;3	1		1							1	1;2;3;4;5;6	1	1	1
463	1988	34	1	1	2	3	2	2	1	2	1	Nurse	1	1;2;3;4	1	1	1	1	3	3	1	1	2	1	1	1	1	1	1	1	1	0	1	1	1;2	1	1								0	1;2;3	1	1	1
464	1974	48	2	1	2	3	2	2	1	2	1	Nurse	2											0		0		0		0		0		0											0
465	1998	24	1	1	3	3	2	1	1	1	1	Nurse	1	1;2;3	1	1	1		8	2	2		2	1	1	1	2	0	1	1	1	0	1	1	1;3;6;7;8	1		1			1	1	1		1	1;2;3;5	1	1	1
466	1996	26	1	1	3	3	2	1	1	1	1	Nurse	1	1;2	1	1			6	3	2		2	1	1	1	3	0	2	0	3	0	1	1	1;2;7	1	1					1			0	1;3	1		1
467	1995	27	1	1	2	2	2	1	1	1	1	Nurse	1	1;2;3	1	1	1		6	3	1	2	5	0	3	0	1	1	1	1	1	0	2	0	2		1								0	1;3;4;5	1		1
468	1991	31	1	1	2	2	2	1	1	1	2	Nurse	1	1;2;3;4	1	1	1	1	6	2	1	1	5	0	3	0	3	0	3	0	3	0	5	0	9									1	0	7
469	1996	26	1	2	3	2	2	1	1	1	1	Nurse	1	1;2;3;4	1	1	1	1	7	2	1	1	2	1	3	0	3	0	3	0	3	0	5	0	9									1	0	1	1
470	1989	33	1	1	2	3	2	2	2	2	1	Nurse	1	1;2;4	1	1		1	9	4	1	1	2	1	1	1	2	0	1	1	2	1	1	1	1;3;6;7;8	1		1			1	1	1		1	1;2;3;4;5;6	1	1	1
471	1998	24	1	1	3	3	2	1	2	1	1	Nurse	1	1;2;3;4	1	1	1	1	7	3	1	1	2	1	2	0	2	0	1	1	2	1	1	1	4;5				1	1					0	1;2;3;5	1	1	1
472	1988	34	1	1	2	3	2	2	1	2	1	Nurse	1	1;2;3;4	1	1	1	1	8	3	1	2	5	0	1	1	1	1	1	1	2	1	2	0	3;4;5;6;7			1	1	1	1	1			0	2;3;4		1	1
473	1987	35	1	1	2	1	2	1	1	2	1	Nurse	1	1;2	1	1			9	3	1	2	2	1	2	0	1	1	1	1	2	1	1	1	1;3;6;7;8	1		1			1	1	1		1	1;2;3;5	1	1	1
474	1991	31	1	2	2	3	2	2	1	1	1	Nurse	1	1;2;3	1	1	1		6	2	1	1	2	1	1	1	1	1	1	1	1	0	1	1	9									1	0	2;3;4;5;6		1	1
475	1999	23	1	1	3	3	2	1	1	1	1	Nurse	1	1;2;4	1	1		1	8	3	1	1	2	1	3	0	2	0	1	1	2	1	1	1	1;3;6;7;8	1		1			1	1	1		1	1;2;3;5	1	1	1
476	1993	29	1	1	2	3	2	2	1	1	1	Nurse	1	1;2	1	1			6	3	1	1	1	0	2	0	1	1	1	1	2	1	1	1	1;3;6;7;8	1		1			1	1	1		1	1;3;4;5	1		1
477	1998	24	1	1	3	3	2	1	1	1	1	Nurse	1	1;2;3	1	1	1		8	3	2		2	1	1	1	3	0	2	0	1	0	1	1	1;3;4;7;8	1		1	1			1	1		0	2;3;5		1	1
478	1988	34	1	1	2	3	2	2	1	2	1	Nurse	1	1;2;3;4	1	1	1	1	4	2	1	1	2	1	1	1	2	0	1	1	1	0	1	1	1;3;7;8	1		1				1	1		1	1;2;3;5	1	1	1
479	1975	47	2	1	2	3	2	2	1	1	1	Nurse	1	2		1			1	3	1	1	2	1	1	1	1	1	1	1	2	1	1	1	1;3;6;7;8	1		1			1	1	1		1	1;2;3;5	1	1	1
480	1986	36	2	1	2	3	2	2	1	2	1	Nurse	1	2		1			6	2	1	1	2	1	1	1	2	0	1	1	2	1	1	1	1;3;6;7;8	1		1			1	1	1		1	1;2;3;5	1	1	1
481	1977	45	2	1	1	3	2	2	1	2	1	Nurse	1	1;2	1	1			5	3	1	2	2	1	1	1	2	0	1	1	1	0	1	1	1;3;6;7;8	1		1			1	1	1		1	1;2;3;4;5;6	1	1	1
482	1987	35	1	1	3	3	2	2	1	2	1	Nurse	1	1;2;3;4	1	1	1	1	7	3	1	1	2	1	1	1	1	1	1	1	1	0	1	1	1;3;8	1		1					1		1	1;2;3	1	1	1
483	1969	53	2	1	1	1	2	2	3	2	2	Nurse	1	1;2;3	1	1	1		4	2	1	1	2	1	1	1	1	1	1	1	2	1	1	1	1;3;6;7;8	1		1			1	1	1		1	1;2;3;4;5	1	1	1
484	1987	35	1	1	2	3	2	2	1	2	1	Nurse	1	1;2	1	1			6	3	1	1	2	1	1	1	1	1	1	1	2	1	1	1	1;3;6;7;8	1		1			1	1	1		1	1;2;3;4;5;6	1	1	1
485	1989	33	1	1	3	3	2	2	2	2	1	Nurse	1	1;2	1	1			9	3	1	2	1	0	3	0	1	1	3	0	1	0	2	0	1;2	1	1								0	1;3	1		1
486	1992	30	1	1	2	3	2	2	1	2	1	Nurse	1	1	1				8	4	1	2	3	0	1	1	2	0	3	0	1	0	1	1	1;2;6;8	1	1				1		1		0	1;2;3	1	1	1
487	1983	39	2	1	2	3	2	2	1	2	1	Nurse	1	1;2;3;4	1	1	1	1	1	3	1	1	2	1	1	1	3	0	1	1	1	0	3	0	1;3;6;7;8	1		1			1	1	1		1	1;2;3	1	1	1
488	1989	33	1	1	2	3	2	1	1	2	1	Nurse	1	1;2;3;4	1	1	1	1	5	2	1	1	5	0	3	0	1	1	3	0	2	1	1	1	1;2	1	1								0	2;3		1	1
489	1998	24	1	1	3	3	2	1	1	2	1	Nurse	1	1	1				9	4	2		5	0	3	0	2	0	3	0	2	1	5	0	9									1	0	3;4;5			1
490	1990	32	1	1	2	3	2	2	1	2	1	Nurse	1	1;2	1	1			6	3	2		5	0	2	0	3	0	3	0	3	0	5	0	9									1	0	3;5			1
491	1999	23	1	1	3	3	2	1	1	2	1	Nurse	1	1	1				6	4	2		5	0	1	1	1	1	1	1	2	1	5	0	2;8		1						1		0	2;4		1
492	1976	46	2	1	2	3	2	2	2	2	1	Nurse	2											0		0		0		0		0		0											0
493	1976	46	2	1	2	3	2	2	2	2	1	Nurse	2											0		0		0		0		0		0											0
494	1989	33	1	1	2	3	2	2	1	1	1	Nurse	2											0		0		0		0		0		0											0
495	1997	25	1	1	3	3	2	1	1	2	1	Nurse	1	1;2	1	1			7	3	2		5	0	3	0	1	1	3	0	1	0	1	1	1;2;7	1	1					1			0	2;3;5		1	1
496	1997	25	1	1	3	3	2	1	1	2	1	Nurse	1	1	1				8	3	1	1	2	1	2	0	2	0	1	1	2	1	2	0	2;5;6;7		1			1	1	1			0	3;4			1
497	1999	23	1	2	3	3	2	1	1	1	1	Nurse	2											0		0		0		0		0		0											0
498	1974	48	2	1	2	3	2	2	1	2	1	Nurse	1	1;2;3	1	1	1		4	2	1	1	2	1	1	1	1	1	1	1	2	1	1	1	1;3;6;7;8	1		1			1	1	1		1	1;2;3;4;5;6	1	1	1
499	1985	37	2	1	2	3	2	2	1	1	1	Nurse	1	1;2;3;4	1	1	1	1	6	3	1	1	2	1	1	1	1	1	1	1	2	1	1	1	1;3;6;7;8	1		1			1	1	1		1	1;2;3;4;5;6	1	1	1
500	1971	51	2	1	2	3	2	2	1	1	1	Nurse	1	1;2	1	1			7	2	1	1	1	0	1	1	2	0	2	0	1	0	1	1	2;6;7;8		1				1	1	1		0	1;5	1
501	1993	29	1	1	3	3	2	1	1	2	1	Nurse	2											0		0		0		0		0		0											0
502	1988	34	1	1	2	3	2	2	1	2	1	Nurse	1	1	1				5	3	1	1	2	1	1	1	1	1	1	1	1	0	1	1	1;3;6;7;8	1		1			1	1	1		1	1;2;3;4;5;6	1	1	1
503	1998	24	1	1	3	3	2	1	1	2	1	Nurse	1	1;2	1	1			2	3	1	1	1	0	1	1	1	1	1	1	2	1	1	1	1;2	1	1								0	1;2;3	1	1	1
504	1997	25	1	1	2	3	2	1	1	2	1	Nurse	1	1;2	1	1			5	2	1	1	4	0	2	0	2	0	1	1	1	0	2	0	9									1	0	7
505	1992	30	1	1	2	3	2	1	1	1	1	Nurse	1	1;2;4	1	1		1	8	3	1	1	2	1	1	1	2	0	1	1	1	0	1	1	1;3;6;7;8	1		1			1	1	1		1	1;2;3	1	1	1
506	1992	30	1	1	2	3	2	2	1	2	1	Nurse	1	1;2	1	1			5	3	1	1	2	1	1	1	2	0	1	1	2	1	1	1	1;3;6;7;8	1		1			1	1	1		1	1;2;3;4;5	1	1	1
507	2000	22	1	1	3	3	2	1	1	1	1	Nurse	1	1	1				8	3	1	1	2	1	1	1	1	1	1	1	1	0	1	1	1;3;6;7;8	1		1			1	1	1		1	1;2;3	1	1	1
508	1984	38	2	1	2	2	2	2	3	1	1	Nurse	1	1;2;3	1	1	1		5	1	1	1	1	0	1	1	1	1	1	1	1	0	1	1	3;5;6;7			1		1	1	1			0	1	1
509	1988	34	1	1	2	3	2	2	2	2	1	Nurse	1	1	1				9	3	1	1	4	0	1	1	1	1	1	1	1	0	1	1	8								1		1	1;2;3;4;5	1	1	1
510	2000	22	1	1	3	3	2	1	1	2	1	Nurse	1	1;2	1	1			8	3	2		2	1	3	0	2	0	1	1	2	1	3	0	3;7;8			1				1	1		1	2;3;4;5		1	1
511	1971	51	2	1	2	3	2	2	1	2	1	Nurse	1	1;2	1	1			7	3	1	1	2	1	1	1	1	1	1	1	2	1	1	1	1;3;6;7;8	1		1			1	1	1		1	1;2;3;4;5;6	1	1	1
512	1972	50	2	1	2	3	2	2	1	2	1	Nurse	1	1;2	1	1			6	2	1	1	2	1	1	1	1	1	1	1	3	0	1	1	1;3;6;7;8	1		1			1	1	1		1	1;2;3;4;5;6	1	1	1
513	1995	27	1	1	2	3	2	1	1	1	1	Nurse	2											0		0		0		0		0		0											0
514	1990	32	1	1	3	2	2	2	3	2	2	Nurse	1	1;2;3	1	1	1		5	3	1	2	2	1	1	1	2	0	2	0	2	1	3	0	1;2;6;7;8	1	1				1	1	1		0	3;4			1
515	1993	29	1	1	2	2	2	1	3	2	2	Nurse	1	1	1				7	2	1	1	2	1	2	0	2	0	1	1	3	0	3	0	7							1			1	3;4;5;6			1
516	1987	35	1	1	2	2	2	1	3	2	2	Nurse	1	1;2	1	1			6	3	2		1	0	2	0	1	1	1	1	2	1	2	0	1;3	1		1							1	3;5			1
517	1983	39	2	1	2	2	2	1	3	2	2	Nurse	1	2		1			6	3	2		1	0	3	0	2	0	1	1	2	1	4	0	1;8	1							1		1	3			1
518	1997	25	1	1	3	3	2	1	2	2	1	Nurse	1	1	1				8	3	1	1	2	1	1	1	2	0	2	0	2	1	2	0	1;2	1	1								0	2;3		1	1
519	1995	27	1	1	2	3	2	1	2	2	1	Nurse	1	1	1				8	3	2		5	0	2	0	2	0	2	0	2	1	5	0	1;2	1	1								0	7
520	1987	35	1	1	2	3	2	2	1	2	1	Nurse	1	1;2	1	1			9	3	1	1	2	1	1	1	1	1	1	1	1	0	1	1	1;3;6;7;8	1		1			1	1	1		1	1;2;3;4	1	1	1
521	1991	31	1	1	2	3	2	2	1	2	1	Nurse	1	1	1				6	3	2		5	0	3	0	3	0	3	0	3	0	5	0	9									1	0	7
522	1992	30	1	1	2	2	2	2	3	1	2	Nurse	1	1	1				8	2	2		3	0	1	1	1	1	1	1	2	1	2	0	1;2	1	1								0	3;4;5			1
523	1990	32	1	1	2	2	2	1	1	2	2	Nurse	1	1;2;4	1	1		1	6	3	1	2	2	1	1	1	3	0	3	0	2	1	5	0	9									1	0	7
524	1993	29	1	1	2	3	2	2	1	2	1	Nurse	1	1;2	1	1			9	4	1	1	2	1	1	1	1	1	1	1	1	0	1	1	1;3;6;7;8	1		1			1	1	1		1	1;2;3;4	1	1	1
525	1972	50	2	1	2	1	2	2	1	2	2	Nurse	1	1	1				5	2	1	2	2	1	2	0	1	1	1	1	3	0	1	1	1;3;7;8	1		1				1	1		1	1;2;3;4;5	1	1	1
526	1991	31	1	1	2	2	2	1	1	2	2	Nurse	1	1	1				7	2	2		2	1	3	0	1	1	3	0	3	0	2	0	1;2	1	1								0	2		1
527	1976	46	2	1	2	3	2	2	1	2	1	Nurse	1	1	1				6	3	1	1	1	0	1	1	1	1	1	1	1	0	2	0	1;2;6	1	1				1				0	1;4;5	1
528	1969	53	2	1	2	3	2	2	3	2	1	Nurse	1	1;2;3	1	1	1		6	3	1	1	2	1	1	1	1	1	1	1	2	1	1	1	1;3;6;7;8	1		1			1	1	1		1	1;2;3;4;5	1	1	1
529	1990	32	1	1	3	2	2	2	3	2	2	Nurse	1	1;2	1	1			5	2	1	1	2	1	1	1	1	1	2	0	1	0	1	1	1;6;7;8	1					1	1	1		1	3;5			1
530	1996	26	1	2	3	1	2	1	1	1	2	Nurse	2											0		0		0		0		0		0											0
531	1989	33	1	1	2	2	2	1	1	2	2	Nurse	1	1	1				7	3	1	2	5	0	3	0	3	0	3	0	3	0	5	0	9									1	0	7
532	1988	34	1	1	2	2	2	1	1	2	2	Nurse	1	1	1				9	3	2		5	0	3	0	1	1	2	0	1	0	5	0	9									1	0	7
533	1998	24	1	1	3	3	2	1	1	2	1	Nurse	1	1;2	1	1			8	3	1	1	2	1	1	1	1	1	1	1	1	0	1	1	1;2;7;8	1	1					1	1		0	1;2;3;4;5;6	1	1	1
534	1995	27	1	1	2	3	2	1	1	2	1	Nurse	1	1	1				8	3	1	1	2	1	1	1	2	0	1	1	1	0	1	1	1;2;6;7;8	1	1				1	1	1		0	1;2;3;4;5;6	1	1	1
535	1991	31	1	1	3	1	1	1	1	2	2	Nurse	1	1;2	1	1			8	1	1	1	2	1	1	1	2	0	2	0	2	1	4	0	3			1							1	2		1
536	1983	39	2	1	1	3	2	2	1	2	1	Nurse	1	1;2	1	1			9	3	1	1	2	1	1	1	1	1	1	1	1	0	1	1	1;2;6;7;8	1	1				1	1	1		0	1;2;3;4;5;6	1	1	1
537	1994	28	1	1	2	2	2	1	1	1	2	Nurse	1	1;2	1	1			9	3	1	2	5	0	1	1	3	0	3	0	3	0	5	0	7							1			1	7
538	1989	33	1	1	2	2	2	1	1	2	2	Nurse	1	1;2;3	1	1	1		7	3	2		2	1	1	1	2	0	1	1	1	0	2	0	1;2;4;5;6;7;8	1	1		1	1	1	1	1		0	2;4;5;6		1
539	1991	31	1	1	3	2	2	1	1	2	2	Nurse	1	1;2	1	1			7	3	2		5	0	3	0	1	1	3	0	1	0	5	0	7;8							1	1		1	3			1
540	1985	37	2	1	2	1	2	2	2	1	2	Nurse	1	1;2	1	1			7	3	2		5	0	3	0	2	0	1	1	2	1	1	1	3;7			1				1			1	3;4;5			1
541	1992	30	1	1	2	1	2	1	1	2	2	Nurse	1	1;2;3;4	1	1	1	1	8	1	1	1	2	1	1	1	2	0	1	1	2	1	2	0	2;4;5;6;7;8		1		1	1	1	1	1		0	1;3;4;5	1		1
542	1989	33	1	1	3	2	2	2	1	2	2	Nurse	1	1	1				7	4	2		5	0	3	0	3	0	3	0	3	0	5	0	9									1	0	7
543	1973	49	2	1	2	3	2	2	1	2	1	Nurse	1	1;2	1	1			5	3	1	2	2	1	2	0	1	1	3	0	2	1	1	1	1;6	1					1				1	2;3;5		1	1
544	1992	30	1	1	2	2	2	1	1	2	2	Nurse	1	1	1				6	4	1	1	2	1	1	1	2	0	1	1	2	1	2	0	9									1	0	1	1
545	1990	32	1	1	2	2	2	1	1	2	2	Nurse	1	1	1				7	3	1	1	4	0	1	1	1	1	2	0	2	1	2	0	1;2;3;4;5;6;7;8	1	1	1	1	1	1	1	1		0	1;3;4;5	1		1
546	1991	31	1	1	2	2	2	1	1	2	2	Nurse	2											0		0		0		0		0		0											0
547	1998	24	1	1	3	2	2	1	1	1	2	Nurse	1	1	1				8	3	1	1	5	0	3	0	2	0	1	1	2	1	5	0	9									1	0	7
548	1994	28	1	1	2	3	2	1	1	2	1	Nurse	1	1	1				7	1	1	1	2	1	1	1	1	1	1	1	2	1	1	1	1;3;6;7;8	1		1			1	1	1		1	1;2;3;5	1	1	1
549	1992	30	1	1	2	2	2	1	1	2	2	Nurse	1	1	1				8	4	2		5	0	3	0	3	0	3	0	3	0	5	0	9									1	0	7
550	1997	25	1	1	3	2	2	1	1	2	2	Nurse	1	1	1				8	4	1	1	1	0	1	1	3	0	2	0	1	0	1	1	1;2;3	1	1	1							0	2;5		1
551	1998	24	1	1	2	2	2	1	1	2	2	Nurse	1	1	1				6	2	1	1	2	1	1	1	2	0	1	1	1	0	1	1	1;2	1	1								0	1	1
552	1989	33	1	1	2	2	2	2	1	2	2	Nurse	1	1;2	1	1			8	3	2		5	0	3	0	1	1	1	1	3	0	5	0	9									1	0	7
553	1998	24	1	1	3	2	2	1	1	2	2	Nurse	1	1	1				6	3	2		2	1	1	1	1	1	2	0	1	0	2	0	2		1								0	1	1
554	1995	27	1	1	3	2	2	1	1	2	2	Nurse	1	1;2;3	1	1	1		6	3	1	2	5	0	3	0	1	1	1	1	1	0	1	1	1;2	1	1								0	7
555	1993	29	1	1	3	2	2	1	1	1	1	Nurse	1	1;4	1			1	9	3	1	1	2	1	1	1	1	1	1	1	2	1	1	1	1;3;6;7;8	1		1			1	1	1		1	1;2;3;4;5;6	1	1	1
556	1990	32	1	1	2	2	2	1	1	2	2	Nurse	1	1	1				7	2	1	1	2	1	1	1	1	1	1	1	2	1	2	0	1;2	1	1								0	2		1
557	1995	27	1	1	2	3	2	1	2	2	1	Nurse	1	1	1				7	3	1	1	1	0	1	1	1	1	1	1	1	0	5	0	1	1									1	1;3	1		1
558	1993	29	1	1	2	2	2	1	1	2	2	Nurse	1	1;2	1	1			8	3	1	1	3	0	1	1	1	1	1	1	2	1	1	1	7;8							1	1		1	1	1
559	1990	32	1	1	2	2	2	1	1	2	2	Nurse	1	1;2;3;4	1	1	1	1	8	3	1	1	1	0	1	1	1	1	1	1	1	0	1	1	1;2;3;4;5;6;7;8	1	1	1	1	1	1	1	1		0	1;2;3;4;5;6	1	1	1
560	1981	41	2	1	2	2	2	2	1	2	2	Nurse	1	1;2;3;4	1	1	1	1	6	3	1	1	2	1	1	1	1	1	1	1	2	1	2	0	2;8		1						1		0	2;3;4;5		1	1
561	1993	29	1	1	3	2	2	1	1	2	2	Nurse	1	1;2;3;4	1	1	1	1	5	2	1	1	5	0	3	0	3	0	3	0	3	0	5	0	9									1	0	7
562	1993	29	1	1	2	2	2	1	2	1	1	Nurse	1	2		1			7	3	1	1	2	1	2	0	1	1	1	1	2	1	1	1	1;2;4	1	1		1						0	1	1
563	1993	29	1	1	2	2	2	1	2	1	1	Nurse	1	1	1				8	3	1	1	2	1	1	1	1	1	1	1	1	0	2	0	1;2;4	1	1		1						0	1	1
564	1983	39	2	1	2	2	2	2	1	1	1	Nurse	1	1;2	1	1			8	3	1	2	2	1	1	1	1	1	1	1	1	0	2	0	1;3;6;7;8	1		1			1	1	1		1	1;2;3	1	1	1
565	1984	38	2	1	2	2	2	1	2	1	1	Nurse	1	1;2	1	1			7	3	2		1	0	2	0	2	0	2	0	1	0	2	0	1;2	1	1								0	1	1
566	1970	52	2	1	2	2	1	2	2	1	1	Nurse	1	2		1			9	4	2		5	0	3	0	3	0	2	0	2	1	5	0	9									1	0	5;6
567	1976	46	2	1	2	2	1	2	1	2	2	Nurse	1	1	1				9	3	2		5	0	3	0	1	1	3	0	1	0	5	0	9									1	0	7
568	1985	37	2	1	2	2	2	2	2	1	1	Nurse	1	1;2	1	1			6	3	1	1	2	1	1	1	1	1	1	1	1	0	1	1	1;3;4;5;6;7;8	1		1	1	1	1	1	1		0	1;3;5;6	1		1
569	1989	33	1	1	2	2	2	1	2	1	1	Nurse	1	1;2	1	1			6	3	2		1	0	3	0	1	1	2	0	2	1	5	0	9									1	0	2;4;5		1
570	1990	32	1	1	2	2	2	2	1	2	2	Nurse	1	1;2	1	1			5	3	1	1	2	1	1	1	1	1	1	1	1	0	1	1	1	1									1	1;5	1
571	1963	59	2	1	2	2	1	2	1	2	2	Nurse	1	2		1			8	3	1	2	5	0	3	0	1	1	1	1	3	0	5	0	9									1	0	3			1
572	1982	40	2	1	2	2	2	2	2	1	1	Nurse	1	1;2	1	1			6	3	1	1	5	0	3	0	3	0	3	0	3	0	5	0	7							1			1	1;3;4;5	1		1
573	1984	38	2	1	2	2	2	1	2	1	1	Nurse	1	1;2	1	1			7	3	2		1	0	2	0	2	0	1	1	1	0	2	0	1;2	1	1								0	1	1
574	1996	26	1	1	2	2	2	1	1	1	1	Nurse	1	1	1				6	2	1	1	5	0	3	0	1	1	2	0	3	0	5	0	9									1	0	4
575	1989	33	1	1	2	2	2	1	2	1	1	Nurse	1	1	1				9	3	2		5	0	3	0	2	0	3	0	3	0	5	0	9									1	0	7
576	1986	36	2	1	2	2	2	2	1	2	2	Nurse	1	1;2	1	1			8	1	1	1	4	0	2	0	1	1	1	1	1	0	1	1	2		1								0	1	1
577	1994	28	1	1	2	2	2	1	2	1	1	Nurse	1	1	1				6	3	1	1	2	1	1	1	2	0	3	0	2	1	1	1	1;2	1	1								0	1;5	1
578	1993	29	1	1	2	2	2	1	2	1	1	Nurse	1	1;2;3	1	1	1		9	4	2		5	0	3	0	3	0	3	0	3	0	5	0	9									1	0	7
579	1988	34	1	1	2	2	2	1	2	1	1	Nurse	1	1;4	1			1	8	3	2		5	0	3	0	2	0	3	0	2	1	5	0	1;8	1							1		1	2		1
580	1989	33	1	1	2	2	2	1	3	2	2	Nurse	1	1	1				7	2	1	1	2	1	1	1	1	1	1	1	1	0	1	1	1;3;6;7;8	1		1			1	1	1		1	1;2;3;5	1	1	1
581	1972	50	2	1	2	2	1	2	3	2	2	Nurse	1	1;2;3;4	1	1	1	1	8	2	1	1	2	1	1	1	1	1	1	1	1	0	1	1	1;3;6;7;8	1		1			1	1	1		1	1;2;3;5	1	1	1
582	1988	34	1	1	2	2	2	2	3	2	2	Nurse	1	1;2;3;4	1	1	1	1	7	1	1	1	2	1	1	1	1	1	1	1	1	0	1	1	1;3;6;7;8	1		1			1	1	1		1	1;2;3;4;5	1	1	1
583	1990	32	1	1	2	2	2	1	2	1	1	Nurse	1	1;2	1	1			7	3	1	2	2	1	2	0	1	1	1	1	2	1	2	0	1;3;6	1		1			1				1	1;5	1
584	1998	24	1	1	2	2	2	2	2	1	1	Nurse	1	1;2;4	1	1		1	7	3	2		2	1	3	0	3	0	1	1	2	1	1	1	1;3;6;7;8	1		1			1	1	1		1	2		1
585	1969	53	2	1	2	2	1	2	1	2	2	Nurse	1	2		1			6	3	2		5	0	3	0	3	0	3	0	3	0	5	0	9									1	0	7
586	1984	38	2	1	2	2	2	2	2	1	1	Nurse	2											0		0		0		0		0		0											0
587	1991	31	1	1	2	2	2	1	1	2	2	Nurse	1	1	1				6	3	2		5	0	1	1	1	1	1	1	3	0	4	0	6						1				1	7
588	1992	30	1	1	2	2	2	1	2	1	1	Nurse	1	1;2	1	1			8	3	1	2	2	1	1	1	1	1	1	1	2	1	1	1	1;3;6;7;8	1		1			1	1	1		1	1;2;3;4;5	1	1	1
589	1975	47	2	1	2	2	2	2	1	1	1	Nurse	1	1	1				8	3	1	1	2	1	1	1	1	1	1	1	1	0	1	1	1;3;6;7;8	1		1			1	1	1		1	1;2;3;4;5;6	1	1	1
590	1990	32	1	1	2	2	2	1	1	2	2	Nurse	1	1;4	1			1	3	3	2		4	0	2	0	2	0	2	0	2	1	2	0	1;3	1		1							1	2;3;5		1	1
591	1996	26	1	1	3	3	2	1	1	2	1	Nurse	1	1;2;3;4	1	1	1	1	7	3	1	2	1	0	2	0	2	0	2	0	2	1	2	0	1;2;3;4;5;6;7;8	1	1	1	1	1	1	1	1		0	1;2;3;4;5;6	1	1	1
592	2000	22	1	1	3	2	2	1	1	2	2	Nurse	1	1	1				8	3	1	1	3	0	2	0	2	0	1	1	2	1	4	0	2;7		1					1			0	3;4;5			1
593	1978	44	2	1	2	2	2	2	2	1	1	Nurse	1	1;2	1	1			8	2	1	2	2	1	2	0	3	0	3	0	3	0	1	1	1;3;7;8	1		1				1	1		1	1;5	1
594	1989	33	1	1	2	2	2	2	2	1	1	Nurse	1	1;2;3;4	1	1	1	1	7	3	1	1	5	0	3	0	1	1	1	1	1	0	1	1	2		1								0	2;3;4		1	1
595	1993	29	1	1	2	2	1	1	1	2	2	Nurse	1	1	1				9	3	2		5	0	3	0	3	0	3	0	3	0	5	0	9									1	0	7
596	1997	25	1	1	2	2	2	1	1	2	2	Nurse	1	1	1				9	3	2		5	0	2	0	1	1	3	0	3	0	5	0	4				1						0	2		1
597	1981	41	2	1	2	2	1	2	2	1	1	Nurse	1	2		1			6	3	1	2	2	1	1	1	1	1	2	0	1	0	1	1	1;7;8	1						1	1		1	1;4;5	1
598	1984	38	2	1	2	2	2	2	1	2	2	Nurse	1	1	1				8	3	1	2	2	1	1	1	1	1	1	1	1	0	1	1	4;6;7;8				1		1	1	1		0	1;2;3;5	1	1	1
599	1985	37	2	2	2	2	2	2	2	1	1	Nurse	1	1;2	1	1			7	3	1	1	2	1	1	1	1	1	1	1	1	0	1	1	1;2	1	1								0	1;2;3;4;5;6	1	1	1
600	1991	31	1	1	2	2	2	1	1	2	2	Nurse	1	1	1				6	3	2		2	1	1	1	1	1	1	1	1	0	1	1	1;3;6;7	1		1			1	1			1	1;2;3;4;5	1	1	1
601	1983	39	2	1	2	2	2	2	2	1	1	Nurse	1	1;2;3	1	1	1		5	3	1	1	2	1	1	1	1	1	1	1	1	0	1	1	1;2	1	1								0	1;2;3;4;5;6	1	1	1
602	1966	56	2	1	2	2	2	2	2	1	1	Nurse	1	2		1			6	2	2		5	0	3	0	3	0	2	0	2	1	5	0	9									1	0	7
603	1995	27	1	1	2	2	2	1	2	1	1	Nurse	1	1	1				7	3	1	1	2	1	3	0	3	0	3	0	3	0	1	1	1;3;6;7;8	1		1			1	1	1		1	1;4	1
604	1987	35	1	1	2	2	2	2	2	1	1	Nurse	1	1;2	1	1			2	2	1	1	1	0	1	1	1	1	1	1	1	0	2	0	3			1							1	1	1
605	1996	26	1	1	3	2	2	2	1	2	2	Nurse	1	1	1				9	3	2		5	0	3	0	2	0	3	0	1	0	2	0	2		1								0	3			1
606	1983	39	2	1	2	2	2	2	2	1	1	Nurse	1	1;2;3	1	1	1		5	3	1	1	2	1	1	1	1	1	1	1	1	0	1	1	1;2;3;4;5;6;7;8	1	1	1	1	1	1	1	1		0	1;2;3;4;5;6	1	1	1
607	1990	32	1	1	1	2	2	2	2	1	1	Nurse	1	1;2;3;4	1	1	1	1	1	1	1	1	1	0	1	1	1	1	2	0	1	0	1	1	1;2;3;4;5;6;7;8	1	1	1	1	1	1	1	1		0	7
608	1980	42	2	1	2	2	2	1	1	1	2	Nurse	2											0		0		0		0		0		0											0
609	1964	58	2	1	2	2	2	2	1	1	1	Nurse	1	2		1			4	3	2		2	1	1	1	1	1	1	1	2	1	1	1	1;3;6;7;8	1		1			1	1	1		1	4;5
610	1989	33	1	1	2	2	2	1	1	2	2	Nurse	1	1	1				7	3	2		5	0	3	0	3	0	3	0	2	1	5	0	9									1	0	2		1
611	1980	42	2	1	2	2	2	1	1	1	2	Nurse	2											0		0		0		0		0		0											0
612	1997	25	1	1	3	2	2	1	1	1	1	Nurse	2											0		0		0		0		0		0											0
613	1996	26	1	1	3	2	2	1	1	2	2	Nurse	1	1	1				4	3	2		5	0	3	0	3	0	1	1	1	0	4	0	2;7		1					1			0	2;3		1	1
614	1972	50	2	1	2	2	2	2	2	1	1	Nurse	1	1	1				6	2	1	1	2	1	1	1	1	1	2	0	2	1	5	0	1;2;7	1	1					1			0	1;5	1
615	1984	38	2	1	1	2	2	2	1	2	2	Nurse	1	4				1	7	3	1	2	4	0	2	0	1	1	2	0	2	1	4	0	2		1								0	7
616	1987	35	1	1	2	2	2	1	3	2	1	Nurse	1	1;4	1			1	9	3	1	2	2	1	1	1	2	0	1	1	2	1	1	1	1;3	1		1							1	1;2;3;5	1	1	1
617	1995	27	1	1	2	2	2	1	1	2	1	Nurse	1	4				1	7	4	2		5	0	3	0	3	0	3	0	2	1	5	0	9									1	0	7
618	1984	38	2	1	2	2	1	2	2	1	2	Nurse	1	1;2	1	1			6	3	1	1	2	1	2	0	2	0	1	1	1	0	1	1	2;8		1						1		0	4;5
619	1972	50	2	1	2	2	2	2	2	1	1	Nurse	1	1;2;4	1	1		1	8	2	1	1	1	0	1	1	2	0	1	1	1	0	2	0	1;3;6;7;8	1		1			1	1	1		1	1;2;3;4;5	1	1	1
620	1968	54	2	1	2	2	2	2	1	1	1	Nurse	1	2		1			7	1	1	1	1	0	2	0	1	1	2	0	2	1	2	0	3;7			1				1			1	2;5		1
621	1995	27	1	1	3	2	2	1	2	1	1	Nurse	1	1	1				8	4	1	1	2	1	3	0	3	0	3	0	1	0	1	1	1;3	1		1							1	1;2;3;5	1	1	1
622	1999	23	1	1	3	2	2	1	1	2	2	Nurse	1	1	1				1	3	2		1	0	1	1	2	0	2	0	2	1	2	0	3;8			1					1		1	3;4			1
623	1994	28	1	1	2	2	2	1	2	1	1	Nurse	2											0		0		0		0		0		0											0
624	1971	51	2	1	2	2	2	2	2	1	1	Nurse	1	1	1				6	4	2		2	1	2	0	2	0	1	1	1	0	1	1	3			1							1	1	1
625	1989	33	1	1	2	2	2	1	1	1	1	Nurse	1	1	1				2	3	2		5	0	1	1	1	1	2	0	1	0	2	0	2		1								0	2		1
626	1993	29	1	1	3	2	2	1	2	1	2	Nurse	1	1	1				9	3	1	1	5	0	2	0	1	1	1	1	1	0	1	1	3;4;5;6;7			1	1	1	1	1			0	7
627	1970	52	2	1	2	2	1	2	2	1	1	Nurse	1	2		1			1	4	2		5	0	2	0	1	1	1	1	2	1	5	0	7;8							1	1		1	5;6
628	1995	27	1	1	2	2	2	1	1	1	1	Nurse	1	1;2;4	1	1		1	6	1	1	1	2	1	1	1	2	0	1	1	2	1	1	1	1;2;6;7;8	1	1				1	1	1		0	4;5
629	1991	31	1	2	2	2	2	1	2	1	1	Nurse	1	1	1				1	3	1	1	2	1	1	1	1	1	1	1	1	0	2	0	2		1								0	1	1
630	1998	24	1	1	3	2	2	1	1	1	1	Nurse	1	1	1				3	1	1	1	2	1	1	1	2	0	2	0	2	1	2	0	1;2	1	1								0	1	1
631	1994	28	1	1	3	2	2	1	2	1	1	Nurse	1	1;2;4	1	1		1	8	3	1	2	5	0	3	0	2	0	2	0	2	1	1	1	1;3	1		1							1	2;4		1
632	1995	27	1	1	3	2	2	1	1	1	1	Nurse	1	1;2	1	1			4	3	1	1	2	1	3	0	1	1	1	1	2	1	1	1	7;8							1	1		1	1;2	1	1
633	1986	36	2	1	2	2	2	2	1	1	1	Nurse	1	2		1			8	3	2		5	0	3	0	3	0	3	0	3	0	5	0	9									1	0	7
634	1997	25	1	1	3	2	2	1	1	1	1	Nurse	1	1	1				7	2	1	1	3	0	1	1	1	1	1	1	1	0	1	1	1	1									1	2		1
635	1999	23	1	1	2	2	1	1	1	2	2	Nurse	1	2		1			5	3	1	1	1	0	3	0	3	0	3	0	3	0	5	0	3			1							1	2		1
636	1986	36	2	1	2	2	2	2	1	2	2	Nurse	1	1;2	1	1			7	3	1	1	2	1	2	0	1	1	1	1	1	0	1	1	1;3;6;7;8	1		1			1	1	1		1	1;2;3;4;5;6	1	1	1
637	1998	24	1	1	3	2	2	1	2	1	2	Nurse	1	1;2	1	1			5	3	1	2	5	0	1	1	1	1	1	1	2	1	2	0	1;3;7;8	1		1				1	1		1	1;3	1		1
638	1970	52	2	1	2	2	2	2	3	1	1	Nurse	1	1;2;3;4	1	1	1	1	6	2	1	2	2	1	1	1	1	1	1	1	2	1	1	1	1;3;6;7;8	1		1			1	1	1		1	2;3;4;5;6		1	1
639	1978	44	2	1	2	3	2	2	1	2	1	Nurse	1	1;2	1	1			7	2	1	2	2	1	1	1	1	1	1	1	1	0	1	1	1;3;6;7;8	1		1			1	1	1		1	1;2;3;4;5;6	1	1	1
640	1975	47	2	2	2	1	2	2	1	1	2	Nurse	1	1;2	1	1			8	2	1	1	2	1	1	1	1	1	1	1	3	0	5	0	3;6;7;8			1			1	1	1		1	1;3;5	1		1
641	1991	31	1	1	2	2	2	1	1	2	2	Nurse	1	2;4		1		1	3	3	1	1	1	0	2	0	2	0	1	1	1	0	2	0	3;7			1				1			1	4;5
642	1995	27	1	1	3	2	2	1	1	1	2	Nurse	1	1	1				9	3	2		2	1	1	1	1	1	3	0	1	0	1	1	1;3;6;7	1		1			1	1			1	1;2;3;5	1	1	1
643	1983	39	2	1	2	3	2	2	1	2	1	Nurse	1	1;2;3	1	1	1		5	2	1	1	3	0	1	1	2	0	1	1	2	1	1	1	2;6		1				1				0	1;2;3;4;5;6	1	1	1
644	1992	30	1	1	2	2	2	1	1	1	1	Nurse	1	1;2;3;4	1	1	1	1	8	3	1	1	2	1	1	1	1	1	1	1	2	1	2	0	1;2;3;6;7;8	1	1	1			1	1	1		0	3;4;5			1
645	1992	30	1	1	2	2	2	2	1	1	1	Nurse	1	1;2	1	1			8	3	2		1	0	1	1	2	0	2	0	2	1	1	1	1;2	1	1								0	2		1
646	1992	30	1	1	3	2	2	1	1	2	1	Nurse	1	1	1				8	3	2		5	0	1	1	1	1	3	0	2	1	5	0	2		1								0	5
647	1984	38	2	1	2	2	2	1	2	2	2	Nurse	1	1;2;4	1	1		1	5	2	1	1	2	1	2	0	1	1	3	0	2	1	1	1	1;3;6;7;8	1		1			1	1	1		1	1;2;3;4;5	1	1	1
648	1989	33	1	1	2	2	2	1	1	1	1	Nurse	1	1;2	1	1			9	4	1	2	2	1	1	1	3	0	1	1	3	0	1	1	1;3;6;7;8	1		1			1	1	1		1	1;2;3;4;5;6	1	1	1
649	1975	47	2	1	2	2	1	2	1	1	2	Nurse	1	1;2;3	1	1	1		9	3	1	1	2	1	2	0	1	1	1	1	2	1	1	1	1;3;6	1		1			1				1	1;2	1	1
650	1990	32	1	1	2	2	2	2	1	1	2	Nurse	1	1;2;3	1	1	1		9	3	2		5	0	3	0	1	1	1	1	3	0	5	0	9									1	0	2;3;4;5;6		1	1
651	1993	29	1	1	3	2	2	1	2	1	1	Nurse	1	1;2;3;4	1	1	1	1	7	1	1	1	2	1	1	1	1	1	1	1	2	1	1	1	1;3;7;8	1		1				1	1		1	1;2;3;5	1	1	1
652	1998	24	1	1	3	2	2	1	1	1	2	Nurse	1	1	1				2	3	2		1	0	1	1	1	1	1	1	2	1	1	1	1;2;3	1	1	1							0	1;3	1		1
653	1977	45	2	1	1	2	2	1	1	1	2	Nurse	1	1;2	1	1			8	3	2		5	0	3	0	3	0	3	0	3	0	5	0	9									1	0	7
654	1991	31	1	1	2	2	2	1	1	1	2	Nurse	1	2		1			8	4	1	2	5	0	1	1	1	1	1	1	3	0	5	0	9									1	0	7
655	1986	36	2	1	2	2	2	1	1	1	2	Nurse	1	1	1				8	3	2		4	0	3	0	2	0	3	0	3	0	5	0	9									1	0	7
656	1991	31	1	1	2	2	2	1	1	1	2	Nurse	1	1	1				8	3	2		4	0	2	0	2	0	2	0	2	1	5	0	1;2	1	1								0	1;3;4;5	1		1
657	1994	28	1	1	2	2	2	1	1	1	1	Nurse	1	1	1				6	3	1	1	1	0	1	1	2	0	1	1	1	0	1	1	2		1								0	1;3	1		1
658	1989	33	1	1	2	2	2	2	1	1	2	Nurse	1	1	1				8	3	2		5	0	3	0	1	1	1	1	1	0	5	0	1;2	1	1								0	7
659	1975	47	2	1	2	2	2	2	1	2	2	Nurse	1	1	1				7	4	2		5	0	3	0	2	0	3	0	3	0	5	0	9									1	0	7
660	1977	45	2	1	2	2	2	2	1	2	2	Nurse	1	1	1				8	3	2		5	0	3	0	1	1	3	0	3	0	5	0	9									1	0	7
661	1985	37	2	1	3	2	2	1	1	1	1	Nurse	1	1	1				8	4	2		5	0	1	1	3	0	2	0	2	1	5	0	2		1								0	1;2	1	1
662	1982	40	2	1	2	2	2	1	1	1	2	Nurse	1	1	1				7	4	2		4	0	3	0	2	0	2	0	2	1	2	0	1;2;6;7;8	1	1				1	1	1		0	7
663	1979	43	2	1	2	2	2	2	1	1	2	Nurse	1	1;4	1			1	7	3	2		5	0	3	0	1	1	2	0	1	0	5	0	9									1	0	2;3;5;6		1	1
664	1996	26	1	1	3	2	2	1	1	2	2	Nurse	2											0		0		0		0		0		0											0
665	1980	42	2	1	2	2	2	1	1	2	2	Nurse	1	1;2	1	1			6	3	1	1	5	0	1	1	1	1	3	0	2	1	2	0	9									1	0	2		1
666	1998	24	1	1	3	2	2	1	1	2	2	Nurse	1	1;2	1	1			9	3	2		1	0	2	0	1	1	3	0	2	1	1	1	2		1								0	3			1
667	1998	24	1	1	3	2	2	1	1	1	2	Nurse	1	1	1				4	3	2		3	0	3	0	2	0	1	1	2	1	2	0	2		1								0	2		1
668	1987	35	1	1	2	2	2	2	2	2	2	Nurse	1	1;3	1		1		6	2	2		4	0	1	1	2	0	2	0	2	1	2	0	2;6;7;8		1				1	1	1		0	7
669	1998	24	1	1	3	2	2	1	1	2	2	Nurse	2											0		0		0		0		0		0											0
670	1995	27	1	1	3	2	2	1	1	1	2	Nurse	1	1;2;3	1	1	1		1	2	2		5	0	3	0	3	0	2	0	3	0	3	0	3			1							1	2		1
671	1991	31	1	1	2	2	2	1	1	2	1	Nurse	1	1;2;3;4;5	1	1	1	1	9	3	2		5	0	1	1	1	1	1	1	1	0	5	0	9									1	0	7
672	1997	25	1	1	3	2	2	1	1	2	2	Nurse	1	1	1				5	3	2		5	0	3	0	3	0	3	0	3	0	5	0	9									1	0	7
673	1978	44	2	1	2	2	2	2	1	1	2	Nurse	1	1;2	1	1			4	2	2		1	0	1	1	1	1	1	1	1	0	2	0	1;2;5;6	1	1			1	1				0	2;5		1
674	1997	25	1	2	3	2	1	1	1	1	2	Nurse	1	1;2;3;4	1	1	1	1	2	3	2		5	0	3	0	3	0	3	0	3	0	5	0	9									1	0	7
675	1975	47	2	1	2	2	2	2	1	2	2	Nurse	1	1;2	1	1			9	3	2		4	0	1	1	2	0	1	1	2	1	1	1	3;6;7			1			1	1			1	1;2;5	1	1
676	1998	24	1	1	3	2	2	1	1	1	2	Nurse	1	1;2;4	1	1		1	9	3	2		1	0	1	1	1	1	2	0	1	0	5	0	2;8		1						1		0	2;5		1
677	1990	32	1	1	2	2	2	2	1	1	1	Nurse	1	2		1			8	3	2		5	0	1	1	1	1	1	1	2	1	2	0	6;7;8						1	1	1		1	1;3;4;5;6	1		1
678	1996	26	1	1	3	2	2	1	1	1	2	Nurse	1	1	1				8	2	1	2	5	0	1	1	2	0	1	1	1	0	2	0	7							1			1	3;5			1
679	1987	35	1	1	2	2	2	2	2	1	2	Nurse	1	1	1				8	4	2		5	0	2	0	2	0	1	1	2	1	1	1	1;2	1	1								0	3;4;5			1
680	1996	26	1	1	3	2	2	1	1	1	2	Nurse	1	1	1				8	3	2		2	1	3	0	1	1	1	1	1	0	5	0	1;3;6;8	1		1			1		1		1	1;3;4;5	1		1
681	1994	28	1	1	1	2	2	1	1	1	2	Nurse	1	1;2	1	1			8	3	2		3	0	3	0	2	0	3	0	2	1	2	0	1;2;7	1	1					1			0	5
682	1996	26	1	1	2	2	2	1	2	1	1	Nurse	1	1;2	1	1			8	1	1	1	2	1	2	0	1	1	2	0	1	0	1	1	8								1		1	3			1
683	1993	29	1	1	2	2	2	2	1	1	1	Nurse	1	1;2;4	1	1		1	4	3	1	1	5	0	2	0	1	1	2	0	1	0	5	0	7							1			1	1;3	1		1
684	1996	26	1	1	3	2	2	1	2	2	2	Nurse	1	1;2	1	1			8	3	2		5	0	3	0	1	1	1	1	1	0	5	0	9									1	0	7
685	1999	23	1	2	3	2	2	1	1	1	2	Nurse	1	1;2;3;4	1	1	1	1	1	2	2		5	0	3	0	3	0	3	0	3	0	5	0	9									1	0	7
686	1971	51	2	1	1	2	1	1	2	2	2	Nurse	1	1;3	1		1		7	3	2		5	0	3	0	1	1	3	0	1	0	5	0	3;7;8			1				1	1		1	3;4;5;6			1
687	1993	29	1	1	2	2	2	1	1	1	2	Nurse	1	1	1				1	1	1	1	1	0	1	1	1	1	1	1	1	0	1	1	2		1								0	1	1
688	1990	32	1	1	2	2	2	1	2	2	2	Nurse	1	1	1				5	3	1	2	5	0	1	1	2	0	2	0	1	0	2	0	9									1	0	3			1
689	1998	24	1	1	3	2	2	1	1	1	2	Nurse	1	1;2;3;4	1	1	1	1	6	3	1	2	5	0	3	0	3	0	3	0	3	0	5	0	9									1	0	2;3;4		1	1
690	1990	32	1	1	2	2	2	2	1	1	1	Nurse	1	2		1			4	3	2		2	1	1	1	1	1	1	1	2	1	2	0	2;6;7;8		1				1	1	1		0	2;3;4;5;6		1	1
691	1972	50	2	1	2	2	2	2	1	1	1	Nurse	1	1	1				6	3	1	1	2	1	1	1	2	0	1	1	2	1	5	0	1;3;6	1		1			1				1	2;3		1	1
692	1992	30	1	1	3	2	2	2	2	2	2	Nurse	1	1	1				8	4	2		5	0	2	0	3	0	2	0	2	1	5	0	9									1	0	7
693	1985	37	2	1	3	2	2	1	2	1	1	Nurse	1	1	1				7	3	2		5	0	2	0	2	0	1	1	2	1	2	0	2;3;6		1	1			1				0	1;2;3	1	1	1
694	1988	34	1	1	2	2	2	1	1	1	2	Nurse	2											0		0		0		0		0		0											0
695	1967	55	2	1	2	2	2	2	1	1	1	Nurse	1	2		1			5	3	1	1	2	1	1	1	1	1	1	1	1	0	2	0	1;3;6;7;8	1		1			1	1	1		1	2;3;5		1	1
696	2001	21	1	1	3	2	2	1	1	1	1	Nurse	1	1	1				8	2	2		5	0	3	0	3	0	3	0	3	0	5	0	9									1	0	7
697	1981	41	2	1	2	2	2	2	1	2	2	Nurse	1	1;2;3	1	1	1		6	2	1	1	2	1	2	0	1	1	3	0	1	0	1	1	1;2;6;8	1	1				1		1		0	2;4;5		1
698	1978	44	2	1	2	2	2	2	1	1	2	Nurse	2											0		0		0		0		0		0											0
699	1975	47	2	1	2	2	2	2	1	1	2	Nurse	1	2		1			5	4	1	1	5	0	3	0	3	0	3	0	2	1	5	0	1;2;5;7	1	1			1		1			0	2;3;4;5		1	1
700	1968	54	2	1	1	1	2	1	1	2	2	Nurse	1	2		1			6	3	1	2	2	1	3	0	3	0	3	0	1	0	1	1	1;3;6;7;8	1		1			1	1	1		1	1;2;3;5	1	1	1
701	1992	30	1	1	2	2	2	1	1	1	2	Nurse	1	1;2	1	1			8	3	1	1	2	1	2	0	2	0	2	0	2	1	1	1	2;7;8		1					1	1		0	2		1
702	1996	26	1	1	3	2	2	1	2	2	2	Nurse	1	4				1	9	3	2		4	0	3	0	3	0	3	0	2	1	2	0	2		1								0	5
703	1992	30	1	2	2	2	2	1	1	2	2	Nurse	1	1	1				6	4	2		5	0	3	0	3	0	3	0	3	0	5	0	9									1	0	7
704	1999	23	1	2	3	2	2	1	1	1	2	Nurse	1	1;2;3	1	1	1		8	2	1	1	2	1	1	1	1	1	1	1	1	0	4	0	1;2;7;8	1	1					1	1		0	1;3;4;5	1		1
705	1987	35	1	1	2	2	2	1	2	1	2	Nurse	1	5					6	4	2		5	0	3	0	2	0	1	1	2	1	5	0	6;8						1		1		1	3;5			1
706	1966	56	2	1	2	2	2	2	1	1	1	Nurse	2											0		0		0		0		0		0											0
707	1974	48	2	1	2	2	2	2	1	1	2	Nurse	1	1;2;3	1	1	1		6	2	1	1	2	1	1	1	1	1	1	1	2	1	1	1	1;2;3;4;5;6;7;8	1	1	1	1	1	1	1	1		0	1;2;3;5	1	1	1
708	1997	25	1	1	3	2	2	1	1	2	2	Nurse	1	1	1				1	4	2		5	0	3	0	1	1	3	0	2	1	5	0	9									1	0	1;3;5	1		1
709	1979	43	2	1	2	2	2	2	3	1	1	Nurse	1	1;2;4	1	1		1	5	4	1	2	2	1	3	0	1	1	1	1	2	1	1	1	1;2;6;7;8	1	1				1	1	1		0	7
710	1989	33	1	1	2	2	2	2	2	1	1	Nurse	1	2		1			8	3	1	1	5	0	1	1	2	0	2	0	2	1	2	0	1;3	1		1							1	2		1
711	1991	31	1	1	2	2	2	2	1	2	2	Nurse	2											0		0		0		0		0		0											0
712	1971	51	2	1	2	2	2	2	1	2	2	Nurse	1	4				1	9	3	2		5	0	3	0	3	0	3	0	3	0	5	0	9									1	0	7
713	1974	48	2	1	2	2	2	2	2	2	1	Nurse	2											0		0		0		0		0		0											0
714	1992	30	1	1	3	2	2	1	1	2	2	Nurse	1	1	1				9	3	2		5	0	1	1	2	0	3	0	3	0	5	0	9									1	0	2		1
715	1966	56	2	1	2	2	2	2	2	1	1	Nurse	1	2		1			6	2	1	1	2	1	2	0	1	1	2	0	2	1	1	1	6						1				1	1	1
716	1986	36	2	1	2	2	1	2	1	1	2	Nurse	1	1;2	1	1			8	3	1	2	4	0	2	0	2	0	1	1	2	1	1	1	1;3;4;5;8	1		1	1	1			1		0	2;3;4;5		1	1
717	1997	25	1	1	3	2	2	1	1	1	2	Nurse	1	1	1				9	3	2		5	0	3	0	3	0	3	0	3	0	5	0	8								1		1	7
718	1983	39	2	1	2	2	2	1	3	1	1	Nurse	1	1	1				5	4	1	1	2	1	1	1	2	0	1	1	2	1	1	1	1;3;6;7;8	1		1			1	1	1		1	2		1
719	1992	30	1	1	3	2	2	1	3	1	1	Nurse	1	1	1				9	3	1	2	2	1	3	0	1	1	1	1	3	0	5	0	9									1	0	1;3;4	1		1
720	1994	28	1	1	2	2	2	1	1	1	2	Nurse	1	1;2;3	1	1	1		8	3	2		5	0	3	0	2	0	2	0	1	0	5	0	9									1	0	7
721	1987	35	1	1	2	2	2	2	1	1	1	Nurse	1	1;2;3	1	1	1		4	1	1	1	5	0	1	1	1	1	1	1	1	0	4	0	1;3	1		1							1	7
722	1988	34	1	1	2	2	2	2	1	2	2	Nurse	1	1;2;3	1	1	1		6	3	2		2	1	3	0	1	1	3	0	2	1	2	0	9									1	0	3;5;6			1
723	1993	29	1	1	3	2	2	1	1	2	2	Nurse	1	2		1			6	2	1	2	2	1	3	0	2	0	1	1	2	1	5	0	9									1	0	7
724	1989	33	1	1	2	2	2	2	1	1	1	Nurse	1	1;2	1	1			8	2	1	1	5	0	3	0	3	0	3	0	2	1	1	1	1	1									1	1	1
725	1973	49	2	1	1	2	1	1	1	1	2	Nurse	1	1	1				8	3	1	2	4	0	3	0	3	0	3	0	3	0	5	0	9									1	0	7
726	1988	34	1	1	2	2	2	2	1	1	2	Nurse	1	1;2;3;4;5	1	1	1	1	6	3	1	1	5	0	3	0	3	0	3	0	3	0	5	0	9									1	0	7
727	1999	23	1	1	3	2	2	1	1	1	2	Nurse	1	1	1				6	4	2		5	0	3	0	3	0	3	0	3	0	5	0	9									1	0	7
728	1977	45	2	1	1	2	2	2	1	1	2	Nurse	1	1	1				7	3	1	1	5	0	3	0	1	1	3	0	3	0	5	0	9									1	0	1;3;4;5	1		1
729	1975	47	2	1	2	2	2	2	2	2	2	Nurse	1	1	1				8	4	2		2	1	3	0	3	0	3	0	3	0	5	0	9									1	0	1;2;3;4;5;6	1	1	1
730	1989	33	1	1	2	2	2	2	1	1	2	Nurse	1	1;2;3;4	1	1	1	1	9	3	2		5	0	2	0	2	0	1	1	1	0	5	0	1;2;3;4;5;6;7;8	1	1	1	1	1	1	1	1		0	1;2;3;4;5;6	1	1	1
731	1977	45	2	1	2	2	1	2	3	1	2	Nurse	1	1;2	1	1			2	3	1	2	2	1	2	0	2	0	1	1	2	1	2	0	1;2;5;6;7	1	1			1	1	1			0	1;2	1	1
732	1999	23	1	2	3	2	2	1	1	2	2	Nurse	1	1	1				7	1	1	1	5	0	3	0	3	0	3	0	3	0	5	0	1;4	1			1						0	7
733	1973	49	2	1	1	2	2	1	1	1	1	Nurse	1	1	1				9	3	2		5	0	1	1	3	0	3	0	3	0	5	0	1;2	1	1								0	3;4			1
734	1990	32	1	1	2	2	2	1	1	2	2	Nurse	1	1;4	1			1	7	3	2		4	0	1	1	1	1	1	1	1	0	5	0	9									1	0	1	1
735	1989	33	1	1	2	2	2	1	1	1	2	Nurse	1	1;2;3;4	1	1	1	1	1	2	1	1	2	1	1	1	1	1	1	1	1	0	1	1	1;2;3;4;5;6;7;8	1	1	1	1	1	1	1	1		0	1;2;3;4;5;6	1	1	1
736	1975	47	2	1	2	2	2	2	1	2	2	Nurse	2											0		0		0		0		0		0											0
737	1998	24	1	1	3	2	2	1	1	1	2	Nurse	1	1	1				9	2	2		2	1	1	1	1	1	1	1	2	1	2	0	7							1			1	1	1
738	1991	31	1	1	2	2	2	1	1	2	2	Nurse	1	1	1				8	3	2		1	0	1	1	1	1	1	1	2	1	1	1	1;3	1		1							1	1;2	1	1
739	1993	29	1	1	3	2	2	1	1	1	1	Nurse	1	1	1				9	3	1	2	2	1	3	0	2	0	1	1	2	1	1	1	1;3;6;7;8	1		1			1	1	1		1	1;2	1	1
740	1972	50	2	1	1	2	2	2	1	2	2	Nurse	1	2		1			7	3	2		3	0	2	0	1	1	2	0	2	1	3	0	1;2;6;7	1	1				1	1			0	1;3;5	1		1
741	1985	37	2	1	2	2	2	1	1	1	2	Nurse	1	1;2;3;4	1	1	1	1	8	3	1	1	2	1	3	0	1	1	1	1	1	0	2	0	9									1	0	7
742	1994	28	1	1	2	2	2	1	1	2	2	Nurse	2											0		0		0		0		0		0											0
743	1991	31	1	1	2	2	2	1	2	2	2	Nurse	1	1	1				5	3	2		5	0	3	0	1	1	3	0	3	0	4	0	9									1	0	7
744	1996	26	1	1	3	2	2	1	1	1	2	Nurse	1	1;2;3;4	1	1	1	1	2	2	1	1	1	0	1	1	1	1	1	1	1	0	1	1	9									1	0	1	1
745	1992	30	1	1	2	2	2	1	3	2	2	Nurse	1	1;2	1	1			7	3	1	1	5	0	1	1	1	1	1	1	1	0	2	0	1;2	1	1								0	7
746	1987	35	1	1	2	2	2	2	2	2	2	Nurse	1	1	1				8	4	1	2	5	0	2	0	1	1	1	1	2	1	1	1	2;7		1					1			0	3			1
747	1979	43	2	1	2	2	2	2	1	1	1	Nurse	1	1	1				9	4	1	1	2	1	1	1	1	1	1	1	1	0	1	1	1;3	1		1							1	1;2;3;5	1	1	1
748	1991	31	1	1	2	3	2	1	1	2	1	Nurse	1	1;2;3;5	1	1	1		3	2	1	1	2	1	1	1	2	0	1	1	1	0	2	0	1;3;6;7;8	1		1			1	1	1		1	1;2;3;4;5;6	1	1	1
749	1993	29	1	1	2	3	2	1	1	2	1	Nurse	1	1;2;3;4	1	1	1	1	8	3	2		1	0	1	1	2	0	2	0	2	1	1	1	1;2;3;4;5;6;7;8	1	1	1	1	1	1	1	1		0	1;2;3;4;5;6	1	1	1
750	1989	33	1	1	2	2	2	1	1	2	2	Nurse	2											0		0		0		0		0		0											0
751	1994	28	1	1	2	2	2	2	1	1	1	Nurse	1	1	1				9	4	1	1	4	0	1	1	1	1	1	1	2	1	1	1	1;3;6;7;8	1		1			1	1	1		1	1;2;3;4;5;6	1	1	1
752	1996	26	1	1	3	3	2	1	1	2	1	Nurse	1	1	1				9	3	2		5	0	2	0	1	1	2	0	1	0	2	0	1;2;6	1	1				1				0	1;3;4;5	1		1
753	1975	47	2	1	1	2	2	2	1	2	2	Nurse	1	1;2	1	1			7	3	2		2	1	3	0	2	0	3	0	3	0	2	0	2;4		1		1						0	5
754	1982	40	2	1	2	2	2	1	2	1	2	Nurse	1	1;2	1	1			9	4	2		5	0	3	0	1	1	1	1	3	0	5	0	3;4;5			1	1	1					0	1;2;3;4;5	1	1	1
755	1981	41	2	1	2	2	2	2	2	1	1	Nurse	1	1;2;3;4	1	1	1	1	4	2	1	1	1	0	1	1	2	0	1	1	1	0	1	1	3;6;7;8			1			1	1	1		1	1;2;3;4;5	1	1	1
756	1973	49	2	1	2	3	2	2	1	2	1	Nurse	1	1	1				8	3	2		5	0	3	0	3	0	3	0	3	0	5	0	9									1	0	7
757	1984	38	2	1	2	2	2	1	1	2	2	Nurse	1	1	1				6	3	2		5	0	1	1	1	1	2	0	3	0	2	0	1;2;8	1	1						1		0	1;2;3;4	1	1	1
758	1991	31	1	1	2	3	2	1	1	2	1	Nurse	1	1	1				6	4	1	2	2	1	1	1	2	0	1	1	1	0	1	1	1;2;3;4;5;6;7;8	1	1	1	1	1	1	1	1		0	7
759	1981	41	2	1	2	2	2	2	2	1	1	Nurse	1	1;2;3;4	1	1	1	1	4	2	1	1	1	0	1	1	2	0	1	1	1	0	1	1	3;6;7;8			1			1	1	1		1	1;2;3;4;5	1	1	1
760	1989	33	1	1	2	3	2	2	1	2	1	Nurse	1	1;2	1	1			5	3	1	1	1	0	3	0	3	0	2	0	1	0	3	0	1;2	1	1								0	2;3;5		1	1
761	1978	44	2	1	2	2	2	2	1	1	1	Nurse	1	1	1				9	3	1	1	1	0	1	1	1	1	1	1	2	1	1	1	1;2;6;7;8	1	1				1	1	1		0	1;2;3;4;5	1	1	1
762	1989	33	1	1	3	2	2	1	2	1	1	Nurse	1	1;2;3;4	1	1	1	1	5	2	2		2	1	1	1	2	0	1	1	2	1	1	1	1;2;6;7;8	1	1				1	1	1		0	2;3;4;5;6		1	1
763	1989	33	1	1	2	3	2	1	1	1	1	Nurse	1	2		1			9	4	2		2	1	3	0	3	0	3	0	3	0	5	0	9									1	0	7
764	1984	38	2	1	2	2	2	2	1	1	1	Nurse	1	2		1			8	2	1	1	4	0	1	1	2	0	1	1	2	1	3	0	2;6		1				1				0	2;5		1
765	1987	35	1	1	2	3	2	2	1	2	1	Nurse	2											0		0		0		0		0		0											0
766	1996	26	1	1	2	3	2	1	1	2	1	Nurse	1	1;2	1	1			6	3	1	2	5	0	2	0	3	0	3	0	3	0	5	0	1;3;4;6	1		1	1		1				0	7
767	1990	32	1	1	2	2	2	2	1	1	1	Nurse	1	1	1				7	3	2		2	1	3	0	1	1	2	0	2	1	1	1	2		1								0	7
768	1973	49	2	1	2	2	2	2	1	1	2	Nurse	2											0		0		0		0		0		0											0
769	1988	34	1	1	2	2	2	2	1	1	1	Nurse	1	1	1				7	3	1	2	5	0	3	0	1	1	1	1	1	0	5	0	1;2;7	1	1					1			0	7
770	1976	46	2	1	2	2	2	2	3	1	2	Nurse	1	1	1				4	2	1	2	1	0	1	1	1	1	1	1	1	0	1	1	1;2;6;7;8	1	1				1	1	1		0	3;4;5;6			1
771	1994	28	1	1	3	3	2	1	1	2	1	Nurse	1	1;2	1	1			8	2	1	1	1	0	1	1	1	1	1	1	1	0	2	0	1;2	1	1								0	1;3;4	1		1
772	1981	41	2	1	2	2	2	2	1	1	1	Nurse	1	1	1				7	3	2		5	0	3	0	3	0	2	0	3	0	3	0	9									1	0	4
773	1981	41	2	1	2	2	2	2	1	1	1	Nurse	1	1	1				7	3	2		5	0	3	0	1	1	3	0	1	0	3	0	9									1	0	1	1
774	1980	42	2	1	2	2	2	2	1	1	1	Nurse	1	1	1				7	3	2		2	1	1	1	1	1	1	1	2	1	1	1	1;2;7;8	1	1					1	1		0	1;5	1
775	1988	34	1	1	2	2	2	1	1	1	1	Nurse	1	1	1				6	3	1	1	1	0	1	1	1	1	2	0	2	1	2	0	7;8							1	1		1	5
776	1995	27	1	1	3	2	2	1	1	1	1	Nurse	1	1;2;3;4	1	1	1	1	9	3	1	1	5	0	1	1	1	1	1	1	1	0	2	0	1;2	1	1								0	1;5	1
777	1981	41	2	1	1	2	2	2	1	1	1	Nurse	1	1;2;4	1	1		1	7	2	1	1	2	1	1	1	1	1	1	1	1	0	1	1	1;3	1		1							1	1;2;3;5	1	1	1
778	1987	35	1	1	2	2	2	1	1	1	1	Nurse	1	1	1				4	3	2		5	0	3	0	3	0	3	0	3	0	5	0	9									1	0	7
779	1988	34	1	1	2	2	2	2	2	1	1	Nurse	1	1;2;3;4	1	1	1	1	3	2	1	1	1	0	2	0	2	0	1	1	1	0	2	0	1;2;3;4;5;6;7	1	1	1	1	1	1	1			0	1;2;3;4;5;6	1	1	1
780	1989	33	1	1	2	2	2	1	1	1	1	Nurse	1	1	1				8	4	2		2	1	3	0	2	0	2	0	1	0	4	0	2;4;6		1		1		1				0	7
781	1995	27	1	1	3	2	2	2	1	1	1	Nurse	1	1;2;3;4	1	1	1	1	9	1	1	1	1	0	3	0	2	0	3	0	2	1	5	0	1;2;5;6	1	1			1	1				0	2;3;5		1	1
782	1988	34	1	1	2	2	2	2	1	1	1	Nurse	1	1;2	1	1			8	3	1	2	2	1	1	1	1	1	2	0	2	1	1	1	1;3	1		1							1	1;5	1
783	1975	47	2	1	2	2	2	2	2	2	2	Nurse	1	1;2	1	1			6	4	2		5	0	3	0	1	1	2	0	2	1	1	1	1;2	1	1								0	2;4;5		1
784	1987	35	1	1	2	3	2	2	1	2	1	Nurse	2											0		0		0		0		0		0											0
785	1993	29	1	1	2	2	2	1	3	1	1	Nurse	1	1	1				8	4	2		4	0	1	1	1	1	1	1	2	1	5	0	1;2	1	1								0	5;6
786	1988	34	1	1	2	2	2	1	1	1	1	Nurse	1	1;2;3;4	1	1	1	1	8	3	1	2	2	1	1	1	1	1	2	0	2	1	1	1	1;3	1		1							1	1;5	1
787	1990	32	1	1	2	2	2	1	2	1	1	Nurse	1	1;2;3	1	1	1		6	3	2		5	0	2	0	3	0	3	0	3	0	5	0	9									1	0	7
788	1971	51	2	1	2	2	1	2	3	2	2	Nurse	1	2		1			7	3	1	1	3	0	1	1	1	1	1	1	1	0	2	0	3;4;5;6			1	1	1	1				0	1;2;3;4;5;6	1	1	1
789	1997	25	1	1	2	2	2	1	1	1	1	Nurse	1	1;2	1	1			8	3	1	1	2	1	1	1	1	1	1	1	2	1	1	1	1;2	1	1								0	1;3	1		1
790	1990	32	1	1	2	2	2	1	1	1	1	Nurse	1	1	1				8	3	1	1	2	1	1	1	2	0	1	1	2	1	2	0	3;7;8			1				1	1		1	5
791	1996	26	1	1	3	2	2	1	1	1	1	Nurse	1	1	1				7	3	2		3	0	2	0	2	0	1	1	1	0	5	0	2;5;6;7;8		1			1	1	1	1		0	5
792	1994	28	1	1	2	2	2	1	1	1	1	Nurse	1	1	1				8	3	2		5	0	3	0	3	0	3	0	3	0	5	0	7;8							1	1		1	3;4;5			1
793	2001	21	1	1	3	2	2	1	1	1	1	Nurse	1	1	1				7	4	1	1	1	0	1	1	1	1	1	1	2	1	5	0	2;4		1		1						0	2;3;4;5		1	1
794	1989	33	1	1	2	2	2	2	1	1	1	Nurse	1	1;2;4	1	1		1	7	4	2		5	0	3	0	3	0	3	0	3	0	5	0	9									1	0	3;4;5			1
795	1989	33	1	1	2	3	2	1	1	2	1	Nurse	1	1;4	1			1	7	2	1	1	2	1	1	1	1	1	1	1	2	1	1	1	1;3;6;7;8	1		1			1	1	1		1	1;2;3;4;5;6	1	1	1
796	1987	35	1	1	2	2	2	1	1	1	1	Nurse	1	1;2;3;4	1	1	1	1	7	3	1	1	4	0	1	1	1	1	2	0	2	1	3	0	1;2;7;8	1	1					1	1		0	1;2;3;4;5;6	1	1	1
797	1982	40	2	1	2	2	2	2	1	2	2	Nurse	1	1;2	1	1			6	2	2		2	1	1	1	1	1	3	0	2	1	5	0	1;2	1	1								0	7
798	1990	32	1	1	2	2	2	1	1	1	1	Nurse	1	1;2;3;4	1	1	1	1	9	2	2		5	0	3	0	3	0	3	0	3	0	5	0	1;2;4;5;6;7;8	1	1		1	1	1	1	1		0	1	1
799	1990	32	1	1	2	2	2	2	1	1	2	Nurse	1	1;2;3;4	1	1	1	1	6	2	2		5	0	1	1	1	1	1	1	1	0	1	1	1;2;3;4;5	1	1	1	1	1					0	1	1
800	1974	48	2	1	2	2	1	2	1	1	1	Nurse	1	1;2;3	1	1	1		8	3	2		5	0	3	0	1	1	3	0	2	1	2	0	9									1	0	7
801	1964	58	2	1	2	2	2	2	3	1	1	Nurse	1	1;2;3	1	1	1		7	2	1	2	2	1	1	1	1	1	1	1	2	1	5	0	3;4;5;6;7;8			1	1	1	1	1	1		0	5;6
802	1989	33	1	1	2	2	2	1	1	1	1	Nurse	1	1	1				4	3	1	1	2	1	1	1	1	1	1	1	1	0	2	0	1;3;6;7;8	1		1			1	1	1		1	1;2	1	1
803	1989	33	1	1	2	2	2	2	1	1	1	Nurse	1	1	1				9	4	2		5	0	3	0	3	0	3	0	1	0	5	0	9									1	0	2;3;4;5		1	1
804	1986	36	2	1	2	3	2	2	1	2	1	Nurse	2											0		0		0		0		0		0											0
805	1998	24	1	1	3	2	2	1	1	1	2	Nurse	1	1;2	1	1			5	3	2		2	1	1	1	2	0	2	0	2	1	1	1	2		1								0	1;2;3;4	1	1	1
806	1988	34	1	1	2	2	2	1	2	1	1	Nurse	1	2		1			9	4	2		5	0	2	0	3	0	3	0	3	0	5	0	9									1	0	7
807	1996	26	1	2	3	2	2	1	1	1	2	Nurse	1	1	1				4	2	2		4	0	2	0	3	0	2	0	2	1	4	0	1;2;7	1	1					1			0	2;3		1	1
808	1988	34	1	1	2	2	2	1	1	1	2	Nurse	1	1	1				6	2	2		4	0	1	1	2	0	1	1	2	1	2	0	3;7			1				1			1	1;5	1
809	1991	31	1	1	2	2	2	2	1	2	2	Nurse	1	1	1				6	3	2		2	1	1	1	2	0	1	1	2	1	5	0	3;5;6;8			1		1	1		1		0	5
810	1998	24	1	1	3	2	2	1	3	1	1	Nurse	1	1;2;3;4	1	1	1	1	8	3	2		5	0	3	0	3	0	3	0	1	0	1	1	1;2	1	1								0	7
811	2000	22	1	1	3	2	1	1	2	1	2	Nurse	1	1;2	1	1			6	3	1	1	5	0	1	1	2	0	2	0	2	1	4	0	1	1									1	1	1
812	1979	43	2	1	2	2	2	2	1	1	1	Nurse	1	1	1				1	4	1	2	2	1	1	1	1	1	1	1	1	0	5	0	9									1	0	7
813	1993	29	1	1	2	4	2	1	1	2	2	Nurse	1	1;2;3	1	1	1		9	3	1	1	2	1	1	1	1	1	1	1	1	0	1	1	1;3;6;7;8	1		1			1	1	1		1	1;3;5	1		1
814	1991	31	1	1	2	4	2	2	2	2	2	Nurse	1	1	1				9	1	1	2	1	0	3	0	1	1	3	0	2	1	2	0	2;6;7;8		1				1	1	1		0	1;2;3	1	1	1
815	1989	33	1	1	2	2	2	2	1	2	2	Nurse	1	1;2	1	1			6	2	1	1	2	1	3	0	2	0	1	1	2	1	1	1	1;3;6;7;8	1		1			1	1	1		1	1;2;3;5	1	1	1
816	1991	31	1	1	2	2	2	1	3	1	1	Nurse	1	1;2;3;4	1	1	1	1	1	2	1	2	1	0	1	1	1	1	1	1	2	1	1	1	1;2	1	1								0	4;5
817	1993	29	1	1	2	2	2	1	1	1	1	Nurse	1	1	1				6	4	2		5	0	3	0	2	0	3	0	2	1	5	0	9									1	0	7
818	1989	33	1	1	1	2	2	2	1	1	1	Nurse	1	1	1				6	1	1	1	4	0	2	0	1	1	1	1	1	0	1	1	1;2;8	1	1						1		0	2;3;4		1	1
819	1983	39	2	1	2	4	2	2	1	2	2	Nurse	1	1;2	1	1			6	2	1	1	2	1	1	1	1	1	1	1	1	0	1	1	1;3;6;7;8	1		1			1	1	1		1	1;2;3;5	1	1	1
820	2001	21	1	1	3	4	2	1	1	2	2	Nurse	1	1;2	1	1			9	3	1	1	2	1	1	1	1	1	1	1	1	0	1	1	1;3;6;7;8	1		1			1	1	1		1	1;2;3;5	1	1	1
821	1976	46	2	1	2	2	2	2	1	1	2	Nurse	1	1;2	1	1			7	3	2		4	0	1	1	1	1	1	1	2	1	2	0	1;2;7	1	1					1			0	2;3;5		1	1
822	1986	36	2	1	2	2	2	1	3	2	2	Nurse	2											0		0		0		0		0		0											0
823	1998	24	1	1	2	4	2	1	1	2	2	Nurse	1	1	1				8	3	2		3	0	2	0	2	0	2	0	1	0	2	0	1;2;3;4;5;6;7;8	1	1	1	1	1	1	1	1		0	1;2;3;4;5	1	1	1
824	1979	43	2	1	2	2	2	2	1	1	1	Nurse	2											0		0		0		0		0		0											0
825	1987	35	1	1	2	3	2	2	1	1	1	Nurse	1	1;2;3;4	1	1	1	1	6	2	1	1	2	1	1	1	2	0	1	1	1	0	1	1	1;3;6;7;8	1		1			1	1	1		1	1;2;3;4;5;6	1	1	1
826	1990	32	1	1	2	3	2	1	1	2	1	Nurse	2											0		0		0		0		0		0											0
827	1997	25	1	2	3	2	2	1	1	1	2	Nurse	1	1;2	1	1			5	3	1	1	5	0	3	0	3	0	3	0	3	0	5	0	9									1	0	7
828	1996	26	1	1	2	3	2	1	1	2	1	Nurse	1	1;2;4	1	1		1	7	3	1	1	5	0	1	1	2	0	2	0	2	1	2	0	4;5;6;7;8				1	1	1	1	1		0	1;3;4;5	1		1
829	1994	28	1	1	3	2	2	1	1	1	2	Nurse	1	1;2	1	1			6	2	1	1	2	1	2	0	1	1	2	0	1	0	1	1	1;3;6;7;8	1		1			1	1	1		1	2;3;4;5		1	1
830	1988	34	1	1	2	2	2	2	1	2	2	Nurse	1	1;2;3	1	1	1		5	3	1	1	2	1	1	1	2	0	1	1	2	1	1	1	1;3;6;7;8	1		1			1	1	1		1	1;2;3;5	1	1	1
831	1998	24	1	1	3	2	2	1	1	1	2	Nurse	1	1;2	1	1			5	3	1	1	4	0	1	1	2	0	2	0	2	1	2	0	3;4;5;6;7;8			1	1	1	1	1	1		0	1;3	1		1
832	1971	51	2	1	1	2	2	2	1	2	2	Nurse	1	1	1				7	3	2		3	0	1	1	2	0	2	0	2	1	5	0	1;2	1	1								0	1;3;5	1		1
833	1984	38	2	1	2	2	2	2	3	2	2	Nurse	1	1;2;4	1	1		1	7	3	1	1	2	1	1	1	1	1	1	1	2	1	1	1	1;3;6;7;8	1		1			1	1	1		1	1;2;3;4;5	1	1	1
834	1987	35	1	1	2	2	2	1	3	2	2	Nurse	1	1;2;3	1	1	1		7	2	1	1	2	1	1	1	1	1	1	1	2	1	1	1	1;3;6;7;8	1		1			1	1	1		1	1;2;3;4;5	1	1	1
835	2001	21	1	1	3	2	2	1	2	2	2	Nurse	1	1;2	1	1			1	2	2		5	0	2	0	2	0	2	0	2	1	2	0	2;5		1			1					0	1;2	1	1
836	1975	47	2	1	2	2	2	2	3	1	2	Nurse	1	1;5	1				7	3	1	2	2	1	1	1	2	0	1	1	1	0	1	1	1;3;6;7;8	1		1			1	1	1		1	1;2;3;4;5;6	1	1	1
837	1984	38	2	1	2	2	2	2	3	2	2	Nurse	1	1;2;3;4	1	1	1	1	7	3	1	1	2	1	1	1	1	1	1	1	2	1	1	1	1;3;6;7;8	1		1			1	1	1		1	1;2;3;4;5	1	1	1
838	1985	37	2	1	3	1	2	1	1	2	1	Nurse	1	1;2	1	1			9	4	1	1	2	1	1	1	2	0	2	0	1	0	1	1	1;3;6;7;8	1		1			1	1	1		1	1;3;4;5	1		1
839	1967	55	2	1	2	2	2	2	3	1	2	Nurse	1	2		1			7	3	1	2	2	1	1	1	1	1	1	1	2	1	1	1	1;3;6;7;8	1		1			1	1	1		1	1;2;3;4;5;6	1	1	1
840	1993	29	1	1	2	2	2	1	1	2	2	Nurse	1	1;2	1	1			8	3	1	1	1	0	1	1	1	1	1	1	2	1	1	1	7							1			1	1;3	1		1
841	1984	38	2	1	2	2	2	1	1	1	1	Nurse	1	1;2;3	1	1	1		7	2	2		1	0	2	0	1	1	3	0	2	1	1	1	1;2;6;7;8	1	1				1	1	1		0	2;5;6		1
842	1980	42	2	1	2	2	2	2	1	2	2	Nurse	1	1;2	1	1			7	3	1	1	2	1	1	1	1	1	2	0	2	1	2	0	1;2;7;8	1	1					1	1		0	1;4;5	1
843	1999	23	1	2	3	2	2	1	1	2	2	Nurse	1	3			1		1	2	1	1	2	1	1	1	2	0	2	0	1	0	1	1	6;7;8						1	1	1		1	1;2;3	1	1	1
844	1980	42	2	1	2	2	1	2	1	1	1	Nurse	1	1	1				7	3	1	1	5	0	3	0	3	0	1	1	2	1	1	1	1;2;6;7	1	1				1	1			0	1;3	1		1
845	1987	35	1	1	2	2	2	2	1	1	2	Nurse	2											0		0		0		0		0		0											0
846	1979	43	2	1	2	2	2	2	3	1	1	Nurse	1	1;2;3;4	1	1	1	1	7	2	1	1	3	0	2	0	1	1	2	0	1	0	2	0	2;6		1				1				0	2;3;4;5;6		1	1
847	1990	32	1	1	2	2	2	1	3	2	2	Nurse	1	1;2	1	1			8	3	1	1	5	0	1	1	1	1	1	1	3	0	2	0	9									1	0	1	1
848	1975	47	2	1	2	2	2	2	1	1	2	Nurse	1	2		1			6	3	1	1	5	0	3	0	3	0	3	0	3	0	5	0	9									1	0	7
849	1991	31	1	1	2	1	2	1	1	1	1	Nurse	1	1	1				6	3	2		5	0	3	0	3	0	3	0	3	0	5	0	9									1	0	7
850	1984	38	2	2	2	6	2	2	3	2	2	Nurse	1	1;3	1		1		5	3	2		5	0	3	0	3	0	3	0	3	0	5	0	1;2	1	1								0	7
851	1995	27	1	1	3	2	2	1	1	1	2	Nurse	1	1;3;4	1		1	1	9	3	1	1	4	0	1	1	2	0	1	1	1	0	2	0	1;2;3;4;5;6;7;8	1	1	1	1	1	1	1	1		0	1;2;3;4;5	1	1	1
852	1985	37	2	1	2	2	2	2	2	2	2	Nurse	1	1;2;4	1	1		1	4	3	1	1	3	0	1	1	2	0	1	1	2	1	2	0	1;4;6	1			1		1				0	1;2	1	1
853	1993	29	1	1	2	2	2	1	1	2	2	Nurse	1	1;4	1			1	9	2	1	1	5	0	3	0	1	1	3	0	3	0	2	0	1;2;7;8	1	1					1	1		0	2;3		1	1
854	1996	26	1	1	3	2	2	1	1	2	2	Nurse	1	1;2	1	1			7	2	1	1	2	1	1	1	2	0	3	0	2	1	2	0	9									1	0	2		1
855	1991	31	1	1	3	2	2	2	1	1	2	Nurse	1	1	1				4	2	1	1	2	1	1	1	1	1	1	1	2	1	1	1	1;3;6;7;8	1		1			1	1	1		1	1;2;3;4;5;6	1	1	1
856	1980	42	2	1	2	2	2	2	1	2	2	Nurse	1	1	1				4	1	1	1	2	1	1	1	1	1	1	1	2	1	1	1	1;3;6;7;8	1		1			1	1	1		1	1;2;3;4;5;6	1	1	1
857	1982	40	2	1	2	2	2	2	1	2	2	Nurse	1	1	1				6	3	1	1	5	0	3	0	2	0	2	0	2	1	2	0	1;2;3;4;5;6;8	1	1	1	1	1	1		1		0	1;3;4;5	1		1
858	1981	41	2	1	2	2	2	1	2	1	2	Nurse	1	1;2	1	1			7	2	1	2	2	1	1	1	1	1	1	1	1	0	1	1	1;3;6;7	1		1			1	1			1	1;2;3;4;5;6	1	1	1
859	1983	39	2	1	2	2	2	2	2	2	2	Nurse	1	1	1				6	1	1	1	1	0	2	0	1	1	1	1	1	0	1	1	1	1									1	1	1
860	1987	35	1	1	2	2	2	2	1	2	2	Nurse	1	1	1				5	4	1	1	2	1	1	1	3	0	3	0	1	0	3	0	9									1	0	7
861	1993	29	1	1	2	2	2	1	1	1	2	Nurse	1	1	1				7	3	1	1	2	1	1	1	2	0	3	0	2	1	2	0	1;2;6;7;8	1	1				1	1	1		0	2;3;5		1	1
862	1990	32	1	1	3	4	2	2	1	2	2	Nurse	1	1	1				8	3	2		5	0	3	0	2	0	2	0	1	0	5	0	9									1	0	3;5			1
863	1971	51	2	1	2	2	1	2	1	2	2	Nurse	1	1;2;3;4	1	1	1	1	5	2	1	2	4	0	3	0	1	1	1	1	1	0	5	0	1;2;3;4;5;6;7;8	1	1	1	1	1	1	1	1		0	1;2;3;4;5;6	1	1	1
864	1998	24	1	1	3	2	2	1	1	2	2	Nurse	1	1;2;3;4	1	1	1	1	5	2	1	1	4	0	1	1	1	1	1	1	2	1	1	1	1	1									1	1	1
865	1986	36	2	1	2	3	2	2	2	2	1	Nurse	1	2		1			8	3	1	2	2	1	3	0	2	0	1	1	3	0	2	0	1;2;6;7	1	1				1	1			0	1;2	1	1
866	1983	39	2	1	2	2	2	2	1	1	2	Nurse	1	1	1				1	1	1	1	1	0	1	1	1	1	2	0	2	1	1	1	1;2;7;8	1	1					1	1		0	2		1
867	1989	33	1	2	2	2	2	1	1	2	1	Nurse	1	1;2;3;4	1	1	1	1	2	1	1	1	2	1	1	1	1	1	2	0	2	1	2	0	1;3;4;5;6;7;8	1		1	1	1	1	1	1		0	1;2;3;4;5;6	1	1	1
868	1977	45	2	1	1	2	1	2	1	1	2	Nurse	1	1	1				9	3	1	1	2	1	1	1	2	0	1	1	1	0	1	1	1;3;6;7;8	1		1			1	1	1		1	1;2;3;4;5;6	1	1	1
869	1997	25	1	1	3	2	2	1	1	1	2	Nurse	1	1;2;3;4	1	1	1	1	6	2	1	1	2	1	1	1	1	1	1	1	1	0	2	0	1;2	1	1								0	4;5
870	1991	31	1	1	2	2	2	1	1	2	2	Nurse	1	1;2;4	1	1		1	5	3	2		5	0	3	0	3	0	3	0	3	0	5	0	9									1	0	7
871	1982	40	2	1	2	2	2	2	1	2	2	Nurse	1	1	1				5	3	1	1	2	1	1	1	1	1	1	1	1	0	1	1	3;6			1			1				1	3;4;5			1
872	1992	30	1	1	2	4	2	1	3	2	2	Nurse	2											0		0		0		0		0		0											0
873	1993	29	1	1	2	2	2	1	1	1	2	Nurse	1	1;2	1	1			7	3	1	1	2	1	1	1	1	1	1	1	1	0	1	1	1;3;6;7;8	1		1			1	1	1		1	1;2;3;4;5;6	1	1	1
874	1998	24	1	1	3	2	2	1	1	1	2	Nurse	1	1;2	1	1			9	3	1	1	2	1	1	1	1	1	1	1	1	0	2	0	3;7			1				1			1	2;3		1	1
875	1997	25	1	1	2	4	2	1	1	2	2	Nurse	1	1	1				6	3	1	2	1	0	1	1	1	1	1	1	2	1	4	0	1;2;5;6;7;8	1	1			1	1	1	1		0	7
876	1997	25	1	2	3	2	2	1	1	2	2	Nurse	1	1	1				8	3	2		2	1	1	1	1	1	1	1	1	0	2	0	1;2;3;4;5;6;7;8	1	1	1	1	1	1	1	1		0	3;4;5;6			1
877	1973	49	2	1	2	2	2	2	1	1	2	Nurse	1	1	1				8	3	1	1	3	0	3	0	1	1	2	0	2	1	2	0	2		1								0	2		1
878	1997	25	1	1	3	4	2	1	1	2	2	Nurse	1	1;2;3;4	1	1	1	1	1	3	1	1	3	0	3	0	1	1	3	0	3	0	5	0	1;2;6	1	1				1				0	7
879	1993	29	1	1	2	2	2	1	1	2	2	Nurse	1	1	1				8	3	1	1	2	1	2	0	1	1	1	1	1	0	2	0	1;2;6;7;8	1	1				1	1	1		0	1;2;3;5	1	1	1
880	1998	24	1	1	3	4	2	1	1	2	2	Nurse	2											0		0		0		0		0		0											0
881	1995	27	1	1	3	2	2	1	1	1	1	Nurse	1	1;2	1	1			8	3	1	1	4	0	1	1	2	0	2	0	2	1	5	0	7;8							1	1		1	3;5			1
882	1992	30	1	1	2	2	2	1	1	1	2	Nurse	1	1;2;3	1	1	1		9	2	1	1	2	1	1	1	1	1	1	1	2	1	1	1	1;2;3;4;5;6;7;8	1	1	1	1	1	1	1	1		0	1;2;3;4;5;6	1	1	1
883	1991	31	1	1	2	4	2	1	2	2	2	Nurse	1	1	1				8	4	2		5	0	3	0	3	0	3	0	3	0	5	0	9									1	0	7
884	1997	25	1	1	3	2	2	1	1	2	2	Nurse	1	1	1				9	2	1	1	2	1	1	1	2	0	1	1	2	1	2	0	9									1	0	3;5			1
885	1977	45	2	1	2	4	2	2	2	2	2	Nurse	1	1;2;4	1	1		1	5	2	2		5	0	3	0	1	1	1	1	1	0	5	0	1;2	1	1								0	1;3;4;5	1		1
886	1992	30	1	1	2	2	2	1	1	2	2	Nurse	1	1	1				9	3	1	1	5	0	1	1	1	1	1	1	1	0	5	0	9									1	0	1;2;3;4;5;6	1	1	1
887	1997	25	1	1	3	4	2	1	2	2	2	Nurse	1	1	1				1	4	2		1	0	1	1	1	1	1	1	2	1	5	0	1;2;3;4;5;6;7;8	1	1	1	1	1	1	1	1		0	1;2;3;4;5;6	1	1	1
888	1996	26	1	1	3	2	2	1	1	2	2	Nurse	1	1;2;3;4	1	1	1	1	5	3	1	1	1	0	1	1	1	1	1	1	1	0	2	0	1;2;4;6	1	1		1		1				0	1;2;3;4;5;6	1	1	1
889	1982	40	2	1	1	4	2	2	1	2	2	Nurse	2											0		0		0		0		0		0											0
890	1990	32	1	1	3	4	2	1	1	2	2	Nurse	2											0		0		0		0		0		0											0
891	1993	29	1	1	3	2	2	1	1	1	1	Nurse	1	1	1				5	3	1	1	2	1	3	0	1	1	1	1	1	0	1	1	1;3;6;7;8	1		1			1	1	1		1	1;2;3;5	1	1	1
892	1996	26	1	1	2	2	2	1	1	2	2	Nurse	1	1;2;3;4	1	1	1	1	9	1	1	1	2	1	1	1	1	1	1	1	2	1	1	1	1;2;3;4;5;6;7;8	1	1	1	1	1	1	1	1		0	1;2;3;4;5	1	1	1
893	1992	30	1	1	2	2	2	1	1	2	2	Nurse	1	1;2;3;4	1	1	1	1	7	2	1	1	2	1	1	1	2	0	1	1	2	1	2	0	1;3;6	1		1			1				1	1;3;4;5	1		1
894	1974	48	2	1	2	2	1	2	2	1	2	Nurse	1	2		1			7	1	1	1	2	1	1	1	2	0	2	0	1	0	1	1	2		1								0	2;3;4;5;6		1	1
895	1986	36	2	1	2	2	2	2	1	1	2	Nurse	1	1	1				6	3	1	1	2	1	1	1	1	1	1	1	1	0	1	1	1;2;3;4;5;6;7;8	1	1	1	1	1	1	1	1		0	1;2;3;4;5;6	1	1	1
896	1997	25	1	1	3	4	2	1	1	2	2	Nurse	1	1;2;3	1	1	1		1	3	1	1	2	1	1	1	1	1	2	0	1	0	2	0	1;5;6;7;8	1				1	1	1	1		0	1;5	1
897	1987	35	1	1	2	4	2	2	1	2	2	Nurse	2											0		0		0		0		0		0											0
898	1980	42	2	1	2	2	2	2	1	1	2	Nurse	1	1;2;3;4	1	1	1	1	7	2	1	1	2	1	1	1	2	0	2	0	1	0	2	0	1;2;3;4;5;6;7;8	1	1	1	1	1	1	1	1		0	1;2;3;4;5	1	1	1
899	1973	49	2	1	2	1	2	2	1	1	1	Nurse	1	1;3;4	1		1	1	5	2	1	1	2	1	1	1	1	1	1	1	1	0	1	1	1;3;6;7;8	1		1			1	1	1		1	1;2;3;4;5;6	1	1	1
900	1982	40	2	1	2	2	2	2	1	2	2	Nurse	1	1;2	1	1			2	4	1	1	2	1	1	1	1	1	1	1	2	1	2	0	1;2	1	1								0	2;5		1
901	1994	28	1	1	2	4	2	1	1	2	2	Nurse	1	1;2	1	1			7	3	2		2	1	1	1	1	1	1	1	2	1	1	1	1;3;6;7;8	1		1			1	1	1		1	1;2;3;4;5	1	1	1
902	1990	32	1	1	2	2	2	1	3	1	2	Nurse	1	1	1				9	4	2		5	0	3	0	3	0	3	0	3	0	5	0	9									1	0	7
903	1977	45	2	1	2	2	2	2	1	2	2	Nurse	1	1	1				7	3	1	1	2	1	1	1	2	0	1	1	2	1	2	0	1;2;6	1	1				1				0	1;2;3	1	1	1
904	1987	35	1	1	2	2	2	1	1	1	2	Nurse	2											0		0		0		0		0		0											0
905	2000	22	1	1	3	2	2	1	1	2	2	Nurse	1	1	1				6	3	2		2	1	3	0	3	0	3	0	1	0	2	0	4				1						0	1;4	1
906	2000	22	1	1	3	2	2	1	1	2	2	Nurse	1	1	1				8	3	1	1	2	1	1	1	1	1	1	1	2	1	1	1	3;4;5;6			1	1	1	1				0	2;3;4		1	1
907	1976	46	2	1	2	2	1	2	2	2	2	Nurse	2											0		0		0		0		0		0											0
908	1999	23	1	1	3	2	2	1	1	1	1	Nurse	2											0		0		0		0		0		0											0
909	1964	58	2	1	2	1	2	2	1	1	1	Nurse	1	2;5		1			7	2	1	1	3	0	3	0	1	1	1	1	2	1	1	1	1;2;7	1	1					1			0	1;3;4;5	1		1
910	1995	27	1	1	2	4	2	1	1	2	2	Nurse	1	1	1				9	3	2		2	1	1	1	1	1	1	1	2	1	1	1	1;3	1		1							1	1;2	1	1
911	1977	45	2	1	2	2	2	2	3	2	2	Nurse	1	1	1				4	2	1	1	2	1	1	1	1	1	1	1	1	0	1	1	1;2;6;7	1	1				1	1			0	1;2;3;4;5;6	1	1	1
912	1989	33	1	1	2	2	2	2	3	2	2	Nurse	2											0		0		0		0		0		0											0
913	1979	43	2	1	2	2	2	2	1	2	2	Nurse	1	1	1				5	3	1	1	2	1	3	0	1	1	2	0	1	0	2	0	1;3;7;8	1		1				1	1		1	1;2;3	1	1	1
914	1998	24	1	1	3	4	2	1	1	2	2	Nurse	1	1	1				8	4	2		5	0	1	1	1	1	1	1	2	1	4	0	1;2;3;5;6;7;8	1	1	1		1	1	1	1		0	2;3;4;6		1	1
915	1999	23	1	1	3	2	2	1	3	1	2	Nurse	1	1;2	1	1			7	3	1	2	2	1	1	1	1	1	1	1	2	1	1	1	1;7;8	1						1	1		1	1;3;4;5;6	1		1
916	1995	27	1	1	2	2	1	1	3	2	2	Nurse	1	1;2;3	1	1	1		5	2	1	1	1	0	3	0	1	1	1	1	1	0	5	0	9									1	0	7
917	1993	29	1	1	2	2	2	1	1	1	2	Nurse	1	1;4	1			1	6	3	1	1	2	1	3	0	1	1	1	1	2	1	1	1	1;2	1	1								0	3;4			1
918	1990	32	1	1	2	2	2	1	1	2	1	Nurse	1	1;2;3	1	1	1		1	2	1	1	2	1	1	1	1	1	1	1	1	0	2	0	3			1							1	2;3;5		1	1
919	1988	34	1	1	2	2	2	2	3	2	2	Nurse	1	1;3	1		1		6	4	1	1	2	1	1	1	1	1	3	0	2	1	5	0	1;3;6	1		1			1				1	7
920	2000	22	1	1	3	4	2	1	1	2	2	Nurse	1	1;2	1	1			9	3	2		5	0	3	0	3	0	3	0	3	0	5	0	9									1	0	7
921	1996	26	1	1	2	4	2	1	1	2	2	Nurse	1	1;2	1	1			9	3	2		5	0	3	0	3	0	3	0	3	0	4	0	1;2;7	1	1					1			0	1;3;5	1		1
922	1989	33	1	1	2	2	2	2	1	1	2	Nurse	1	1;2;4	1	1		1	6	3	1	1	3	0	3	0	2	0	1	1	1	0	2	0	2;5;6;7;8		1			1	1	1	1		0	1;4;5	1
923	1993	29	1	1	3	2	2	1	1	2	2	Nurse	1	1;2;3	1	1	1		8	1	2		2	1	1	1	3	0	3	0	3	0	2	0	1;3;4;5;6;7;8	1		1	1	1	1	1	1		0	1;3;4;5	1		1
924	1990	32	1	1	2	2	1	1	1	2	1	Nurse	1	1	1				5	3	1	1	1	0	3	0	3	0	3	0	3	0	5	0	9									1	0	2		1
925	1997	25	1	1	3	2	2	1	3	2	2	Nurse	1	1	1				4	2	1	1	2	1	1	1	1	1	2	0	1	0	1	1	3			1							1	6
926	1984	38	2	1	2	2	2	1	1	1	2	Nurse	1	2		1			9	2	1	1	2	1	3	0	1	1	2	0	2	1	1	1	1;3;6;7;8	1		1			1	1	1		1	1;2;3;5	1	1	1
927	1977	45	2	1	2	6	2	2	3	1	1	Nurse	1	1;2	1	1			8	3	2		5	0	3	0	1	1	3	0	2	1	5	0	8								1		1	7
928	1997	25	1	1	3	2	2	1	1	1	2	Nurse	1	1	1				7	1	1	1	1	0	2	0	2	0	1	1	1	0	1	1	1;2;4;5;6	1	1		1	1	1				0	1;3;4;5	1		1
929	1997	25	1	1	3	2	2	1	3	2	2	Nurse	1	1	1				9	3	2		5	0	3	0	3	0	3	0	3	0	5	0	9									1	0	7
930	1995	27	1	1	2	2	2	1	1	2	2	Nurse	1	1	1				7	3	1	1	2	1	1	1	3	0	3	0	2	1	1	1	1;3;6;7;8	1		1			1	1	1		1	1;2	1	1
931	1992	30	1	1	2	4	1	1	2	2	1	Nurse	1	1	1				9	3	1	1	1	0	1	1	2	0	2	0	2	1	1	1	1;2;7;8	1	1					1	1		0	2;3		1	1
932	1993	29	1	1	1	4	2	1	1	2	2	Nurse	2											0		0		0		0		0		0											0
933	1997	25	1	1	3	2	2	1	2	2	2	Nurse	1	1	1				9	3	1	1	5	0	3	0	1	1	1	1	3	0	5	0	9									1	0	3			1
934	2000	22	1	1	3	4	2	1	1	2	2	Nurse	1	1;2;3;4	1	1	1	1	9	3	2		2	1	1	1	1	1	1	1	1	0	1	1	1;3;6;7;8	1		1			1	1	1		1	1;2;4;5	1	1
935	1985	37	2	1	2	4	2	2	1	2	2	Nurse	2											0		0		0		0		0		0											0
936	1997	25	1	1	2	2	1	1	1	2	2	Nurse	1	1	1				8	2	2		5	0	3	0	3	0	3	0	3	0	5	0	9									1	0	7
937	1994	28	1	1	2	2	1	1	1	2	2	Nurse	1	1	1				8	3	2		5	0	3	0	3	0	3	0	3	0	5	0	9									1	0	7
938	1985	37	2	1	2	2	1	1	3	2	2	Nurse	1	1	1				7	2	1	1	2	1	1	1	1	1	1	1	2	1	2	0	2;5		1			1					0	2		1
939	1993	29	1	1	2	2	2	1	1	2	2	Nurse	1	1;2	1	1			9	2	1	1	5	0	3	0	1	1	1	1	2	1	4	0	1;2	1	1								0	2;3;4;5		1	1
940	1988	34	1	1	2	2	2	1	2	2	2	Nurse	1	1;2;3	1	1	1		9	3	1	1	1	0	1	1	1	1	1	1	1	0	1	1	1;2	1	1								0	1	1
941	1990	32	1	2	3	2	2	1	1	1	2	Nurse	1	1;2;3;4	1	1	1	1	4	2	1	1	2	1	1	1	1	1	1	1	1	0	2	0	1;2	1	1								0	1;3	1		1
942	1997	25	1	1	2	2	1	1	1	2	2	Nurse	1	1	1				7	2	2		5	0	3	0	3	0	3	0	3	0	5	0	9									1	0	1;2;3;4;5;6	1	1	1
943	1993	29	1	1	2	4	2	1	1	2	2	Nurse	1	1;2;4	1	1		1	8	2	1	1	2	1	1	1	1	1	1	1	2	1	1	1	1;3;6;7;8	1		1			1	1	1		1	1;2;3;4;5;6	1	1	1
944	1995	27	1	2	2	2	1	1	1	2	2	Nurse	1	1;2	1	1			6	1	1	1	5	0	1	1	3	0	3	0	3	0	5	0	9									1	0	3;4;5			1
945	1970	52	2	1	2	2	2	1	1	2	2	Nurse	1	1;2;3	1	1	1		7	3	1	1	2	1	1	1	3	0	3	0	2	1	1	1	1;3;6;7;8	1		1			1	1	1		1	1;2;3;5	1	1	1
946	1994	28	1	1	3	4	2	1	1	2	2	Nurse	1	1;2;3;4	1	1	1	1	8	3	1	1	5	0	3	0	3	0	3	0	2	1	5	0	9									1	0	2;3;4		1	1
947	1980	42	2	1	2	2	2	2	1	2	2	Nurse	1	1;2	1	1			7	2	1	1	2	1	1	1	1	1	1	1	2	1	1	1	1;3	1		1							1	1;2;3;4;5	1	1	1
948	1971	51	2	1	2	1	2	2	3	2	1	Nurse	1	3			1		9	3	1	2	2	1	3	0	3	0	3	0	1	0	1	1	1;7;8	1						1	1		1	1;5	1
949	1993	29	1	1	3	2	2	1	1	2	2	Nurse	1	1;2	1	1			4	3	2		2	1	1	1	1	1	1	1	2	1	1	1	1;3;6;7;8	1		1			1	1	1		1	1;2;3;5	1	1	1
950	1991	31	1	1	2	2	2	1	1	2	2	Nurse	1	1;2	1	1			4	3	1	1	2	1	2	0	1	1	1	1	1	0	1	1	1;3;6;7	1		1			1	1			1	1;2;3	1	1	1
951	1986	36	2	1	2	2	2	1	1	1	2	Nurse	1	3			1		9	2	1	1	2	1	1	1	1	1	1	1	2	1	1	1	1;3;6;7;8	1		1			1	1	1		1	1;2	1	1
952	1985	37	2	1	2	4	2	2	2	2	2	Nurse	1	1	1				6	3	1	2	5	0	2	0	1	1	3	0	2	1	2	0	1;2;6;8	1	1				1		1		0	2;3;5		1	1
953	1984	38	2	1	1	2	2	1	1	2	2	Nurse	1	1;2;3;4	1	1	1	1	8	2	1	1	5	0	3	0	2	0	2	0	3	0	2	0	1;2	1	1								0	2;3;5		1	1
954	1987	35	1	1	3	2	2	1	2	2	2	Nurse	1	1;2;3	1	1	1		6	3	1	1	4	0	1	1	1	1	2	0	1	0	2	0	1;2;7;8	1	1					1	1		0	2;3;5		1	1
955	1976	46	2	1	2	2	2	2	2	1	2	Nurse	1	1	1				9	3	1	1	5	0	3	0	2	0	1	1	1	0	1	1	1;3;6;7;8	1		1			1	1	1		1	1;2;3;5	1	1	1
956	1983	39	2	1	1	4	2	2	1	2	2	Nurse	1	1;2;3;4	1	1	1	1	9	3	2		2	1	1	1	1	1	3	0	1	0	4	0	7;8							1	1		1	1;3;4;5;6	1		1
957	1991	31	1	1	2	6	2	2	1	2	2	Nurse	1	1;3	1		1		8	4	2		5	0	3	0	3	0	3	0	3	0	5	0	9									1	0	7
958	1980	42	2	1	2	2	2	2	2	2	2	Nurse	1	1;2	1	1			6	3	1	1	3	0	2	0	2	0	2	0	1	0	2	0	1;2;7	1	1					1			0	3;5			1
959	1997	25	1	1	2	2	2	1	2	2	2	Nurse	1	1;2;3;4;5	1	1	1	1	8	1	1	1	5	0	3	0	3	0	3	0	3	0	5	0	9									1	0	4
960	2000	22	1	1	3	2	2	1	1	2	2	Nurse	1	1	1				7	1	1	1	2	1	1	1	1	1	1	1	1	0	1	1	1;4;7	1			1			1			0	2;3		1	1
961	1988	34	1	1	2	4	2	2	1	2	2	Nurse	2											0		0		0		0		0		0											0
962	1971	51	2	1	2	2	2	2	1	1	2	Nurse	1	2		1			7	2	1	1	2	1	2	0	1	1	2	0	2	1	2	0	1;2;5;6;7;8	1	1			1	1	1	1		0	2;3;4		1	1
963	1995	27	1	1	2	4	2	1	1	2	2	Nurse	1	1	1				8	3	1	2	2	1	1	1	1	1	1	1	2	1	1	1	1;3;6;7;8	1		1			1	1	1		1	1;2;3;4;5;6	1	1	1
964	1994	28	1	1	3	4	2	1	1	2	2	Nurse	1	1;4	1			1	8	3	1	2	2	1	1	1	1	1	1	1	2	1	1	1	1;3;6;7;8	1		1			1	1	1		1	1;2;3;4;5;6	1	1	1
965	1990	32	1	1	3	4	2	2	3	2	2	Nurse	1	1;2;3;4	1	1	1	1	1	2	1	1	1	0	1	1	1	1	1	1	1	0	2	0	1;2;3;4	1	1	1	1						0	2;3;4;5		1	1
966	1996	26	1	1	3	2	2	1	2	1	2	Nurse	1	1;2;3;4	1	1	1	1	5	1	1	1	4	0	1	1	1	1	2	0	2	1	1	1	1;3;4;5;7	1		1	1	1		1			0	1;2;4;6	1	1
967	1973	49	2	1	2	6	2	2	3	2	2	Nurse	1	1;2	1	1			7	3	2		2	1	3	0	1	1	1	1	2	1	1	1	1;3;4	1		1	1						0	1;5;6	1
968	1984	38	2	1	2	2	2	2	2	1	2	Nurse	1	1;2;3;4	1	1	1	1	8	2	1	1	2	1	1	1	2	0	2	0	2	1	2	0	1;2;8	1	1						1		0	2;3;5;6		1	1
969	1972	50	2	1	1	2	2	2	2	1	1	Nurse	1	3			1		7	2	1	1	2	1	2	0	2	0	1	1	2	1	2	0	1;3	1		1							1	1;2;3	1	1	1
970	1981	41	2	1	2	2	2	2	2	1	1	Nurse	1	1;2	1	1			6	3	1	1	2	1	3	0	3	0	3	0	1	0	2	0	3;6;7			1			1	1			1	2;3		1	1
971	1996	26	1	1	2	4	2	1	1	2	2	Nurse	1	1	1				7	4	1	2	2	1	1	1	1	1	3	0	1	0	1	1	1;2;6;7;8	1	1				1	1	1		0	1;3;5	1		1
972	1969	53	2	1	2	2	2	2	3	2	1	Nurse	1	2		1			8	2	1	1	4	0	1	1	1	1	1	1	1	0	1	1	1;3;6;7;8	1		1			1	1	1		1	1;2;3;4;5;6	1	1	1
973	1990	32	1	1	2	2	2	1	2	1	1	Nurse	1	1;5	1				9	3	1	1	2	1	1	1	1	1	1	1	1	0	1	1	1;3	1		1							1	1;2;3	1	1	1
974	1993	29	1	1	2	4	2	1	1	2	2	Nurse	1	1	1				7	3	2		5	0	1	1	1	1	2	0	1	0	4	0	6;7;8						1	1	1		1	7
975	1988	34	1	1	2	4	2	2	1	2	2	Nurse	1	1	1				6	4	2		2	1	1	1	1	1	1	1	1	0	1	1	1;3;6	1		1			1				1	1;2;3;5	1	1	1
976	1987	35	1	1	2	1	2	2	3	2	1	Nurse	1	2		1			8	3	1	1	2	1	1	1	2	0	3	0	2	1	2	0	1;3;6;7;8	1		1			1	1	1		1	1;2;3;4;5	1	1	1
977	1971	51	2	1	2	1	2	2	3	2	1	Nurse	1	1;2	1	1			7	2	1	1	2	1	1	1	1	1	1	1	1	0	1	1	2;4;5;6;7;8		1		1	1	1	1	1		0	1;2;3;4;5;6	1	1	1
978	1994	28	1	1	2	4	2	1	1	2	2	Nurse	1	1	1				9	3	1	2	2	1	1	1	2	0	1	1	2	1	1	1	1;3;6;7;8	1		1			1	1	1		1	1;2;3;4;5;6	1	1	1
979	1994	28	1	1	3	4	2	1	1	2	2	Nurse	1	1;2;3	1	1	1		2	3	2		5	0	3	0	1	1	3	0	3	0	5	0	1;2;4	1	1		1						0	1;3;4;5	1		1
980	1988	34	1	1	1	6	2	1	1	2	2	Nurse	1	5					1	4	2		5	0	3	0	1	1	3	0	3	0	5	0	9									1	0	7
981	1978	44	2	1	2	1	2	2	1	1	1	Nurse	2											0		0		0		0		0		0											0
982	1984	38	2	1	2	4	2	2	1	2	2	Nurse	2											0		0		0		0		0		0											0
983	1997	25	1	1	3	4	1	1	3	2	2	Nurse	1	2		1			8	3	1	2	3	0	1	1	1	1	1	1	1	0	2	0	2;6		1				1				0	2;3		1	1
984	1998	24	1	1	3	4	1	1	1	2	2	Nurse	1	1	1				8	3	2		5	0	1	1	2	0	3	0	3	0	5	0	9									1	0	7
985	1986	36	2	1	2	2	2	2	1	1	2	Nurse	1	1;2;3;4	1	1	1	1	5	2	1	1	1	0	1	1	1	1	1	1	1	0	1	1	1;2;3;6	1	1	1			1				0	1;4;5;6	1
986	1987	35	1	1	2	4	2	1	2	2	2	Nurse	1	1	1				8	3	1	1	3	0	2	0	2	0	2	0	2	1	2	0	1;2;6;7;8	1	1				1	1	1		0	1;2;3;4;5;6	1	1	1
987	1989	33	1	1	2	4	2	2	3	2	2	Nurse	1	1;2	1	1			7	3	2		2	1	1	1	2	0	2	0	2	1	2	0	1;3;4;5;6;7;8	1		1	1	1	1	1	1		0	1;2;3;4;5;6	1	1	1
988	1997	25	1	1	3	2	2	1	1	1	1	Nurse	1	1	1				8	2	1	1	2	1	1	1	1	1	1	1	1	0	1	1	1;6;7;8	1					1	1	1		1	1;2;3	1	1	1
989	1999	23	1	1	3	4	2	1	1	2	2	Nurse	1	1	1				6	1	1	1	5	0	2	0	2	0	1	1	1	0	5	0	1;2;6;7;8	1	1				1	1	1		0	1;2;4;5	1	1
990	1989	33	1	1	2	4	2	2	1	2	2	Nurse	1	1;2;3	1	1	1		9	2	2		5	0	3	0	1	1	1	1	2	1	1	1	1;2;7;8	1	1					1	1		0	7
991	1998	24	1	1	3	4	2	1	1	2	2	Nurse	1	1;2;3	1	1	1		8	2	2		2	1	1	1	1	1	1	1	1	0	5	0	8								1		1	1;2;3;4	1	1	1
992	1995	27	1	1	3	6	2	1	1	2	2	Nurse	1	1	1				4	2	2		5	0	3	0	2	0	3	0	3	0	5	0	9									1	0	7
993	1990	32	1	1	2	2	2	1	1	1	1	Nurse	1	1	1				7	3	2		5	0	3	0	3	0	3	0	3	0	5	0	9									1	0	7
994	1988	34	1	1	2	2	2	1	2	1	2	Nurse	1	1;2;3	1	1	1		6	2	1	1	3	0	1	1	1	1	1	1	1	0	1	1	1;2;3	1	1	1							0	2;3;5		1	1
995	1973	49	2	1	2	2	2	2	3	2	2	Nurse	1	1	1				7	3	1	2	2	1	2	0	1	1	1	1	2	1	2	0	1;3;6;7;8	1		1			1	1	1		1	1;2;3;4;5;6	1	1	1
996	1989	33	1	1	2	2	2	2	1	1	1	Nurse	1	1;2;3;4;5	1	1	1	1	9	3	2		5	0	1	1	2	0	2	0	2	1	1	1	9									1	0	1;2;3;4;5;6	1	1	1
997	1994	28	1	1	3	4	2	1	3	2	2	Nurse	1	1;2	1	1			7	4	2		5	0	3	0	2	0	3	0	3	0	1	1	9									1	0	1;3;4;5	1		1
998	1997	25	1	1	3	4	2	1	3	2	2	Nurse	1	1	1				6	3	2		5	0	3	0	3	0	3	0	2	1	2	0	1;7;8	1						1	1		1	1;3;4;5	1		1
999	1990	32	1	1	2	4	2	2	3	2	2	Nurse	1	1	1				8	3	2		5	0	3	0	2	0	3	0	2	1	5	0	9									1	0	7
1000	1979	43	2	2	2	2	2	2	1	1	1	Nurse	1	1	1				4	2	2		5	0	3	0	3	0	3	0	3	0	5	0	9									1	0	7
1001	1992	30	1	1	2	4	2	2	1	2	2	Nurse	1	1	1				9	3	1	1	2	1	3	0	1	1	1	1	2	1	5	0	1;2;4;5;6	1	1		1	1	1				0	1;2;4;5	1	1
1002	1998	24	1	1	2	4	2	1	1	2	2	Nurse	1	1	1				4	4	2		1	0	1	1	2	0	2	0	1	0	1	1	1;2;3;5;6;7;8	1	1	1		1	1	1	1		0	1;3;4;5	1		1
1003	1987	35	1	1	2	2	2	2	1	1	1	Nurse	1	2		1			5	2	1	2	2	1	1	1	1	1	1	1	2	1	1	1	1;2	1	1								0	4
1004	1997	25	1	1	3	4	2	1	1	2	1	Nurse	1	1	1				9	1	1	1	2	1	1	1	2	0	1	1	2	1	2	0	1	1									1	1	1
1005	1995	27	1	1	3	2	2	1	1	1	1	Nurse	1	1;2;3;4	1	1	1	1	6	3	1	1	5	0	1	1	1	1	1	1	1	0	1	1	9									1	0	7
1006	1995	27	1	1	3	4	2	1	3	2	2	Nurse	1	1	1				8	3	2		5	0	3	0	2	0	2	0	1	0	1	1	1;2;6;7;8	1	1				1	1	1		0	1;3;4;5	1		1
1007	1984	38	2	1	2	2	2	2	1	1	1	Nurse	1	1	1				4	3	2		2	1	1	1	3	0	3	0	1	0	5	0	9									1	0	3;4;5			1
1008	1984	38	2	1	2	2	2	2	1	1	1	Nurse	1	1;2;3;4	1	1	1	1	5	3	1	1	1	0	3	0	2	0	3	0	1	0	2	0	2		1								0	3			1
1009	1987	35	1	1	2	2	2	1	1	1	1	Nurse	1	1;4	1			1	8	3	1	1	3	0	2	0	1	1	2	0	1	0	1	1	1;3;6;7;8	1		1			1	1	1		1	1;3;4;5	1		1
1010	1995	27	1	1	2	4	2	1	1	2	2	Nurse	1	1	1				8	3	2		5	0	1	1	2	0	2	0	2	1	5	0	1;2;7;8	1	1					1	1		0	1;3;4	1		1
1011	1993	29	1	1	2	2	2	2	1	1	1	Nurse	1	1;2;3;4	1	1	1	1	6	3	1	1	1	0	1	1	2	0	2	0	2	1	2	0	1;2	1	1								0	4;5
1012	2000	22	1	1	3	4	2	1	1	2	2	Nurse	1	1	1				9	3	1	2	2	1	3	0	3	0	3	0	3	0	5	0	9									1	0	3			1
1013	1997	25	1	1	3	2	2	1	1	1	2	Nurse	1	1;2;3	1	1	1		9	3	1	1	2	1	1	1	2	0	3	0	3	0	1	1	1;2;7;8	1	1					1	1		0	1;3;5	1		1
1014	1990	32	1	1	2	2	2	1	1	1	1	Nurse	1	1	1				8	4	2		5	0	3	0	1	1	1	1	1	0	1	1	2		1								0	3;4;5			1
1015	1992	30	1	1	3	2	2	1	3	2	2	Nurse	1	1;2;3;4	1	1	1	1	8	3	2		2	1	3	0	1	1	1	1	3	0	5	0	1;2;3;4;5;6;7;8	1	1	1	1	1	1	1	1		0	1;2;3;4;5;6	1	1	1
1016	1988	34	1	1	2	2	2	1	1	1	1	Nurse	1	1	1				6	4	2		5	0	3	0	3	0	3	0	3	0	5	0	9									1	0	7
1017	1987	35	1	1	2	2	2	1	1	1	1	Nurse	1	1	1				9	3	2		5	0	3	0	2	0	3	0	2	1	2	0	2		1								0	3;4;5			1
1018	1988	34	1	1	2	2	2	1	1	1	1	Nurse	1	1;2;3;4	1	1	1	1	8	3	2		5	0	3	0	3	0	3	0	2	1	5	0	9									1	0	7
1019	1993	29	1	1	2	2	2	1	1	1	1	Nurse	1	1;2;3;4	1	1	1	1	9	1	1	1	1	0	1	1	1	1	1	1	1	0	1	1	1;2;3;4;5;6;7;8	1	1	1	1	1	1	1	1		0	1;2;3;4;5;6	1	1	1
1020	1996	26	1	1	3	4	2	1	3	2	2	Nurse	1	1;2	1	1			8	3	1	1	2	1	2	0	2	0	1	1	1	0	1	1	1;2	1	1								0	3;5			1
1021	1986	36	2	1	2	2	2	2	1	1	1	Nurse	1	2		1			8	4	2		5	0	3	0	1	1	1	1	1	0	1	1	1;2;7	1	1					1			0	7
1022	1990	32	1	1	2	2	2	2	1	1	1	Nurse	1	1;2;3	1	1	1		6	2	2		2	1	1	1	2	0	1	1	1	0	2	0	1;2	1	1								0	2		1
1023	1995	27	1	1	2	2	2	1	1	1	1	Nurse	2											0		0		0		0		0		0											0
1024	1986	36	2	1	2	2	2	1	1	1	1	Nurse	2											0		0		0		0		0		0											0
1025	1983	39	2	1	2	4	2	1	1	2	2	Nurse	2											0		0		0		0		0		0											0
1026	1996	26	1	1	2	2	2	1	1	1	1	Nurse	1	1;2;3;4	1	1	1	1	9	4	2		5	0	3	0	3	0	3	0	3	0	5	0	9									1	0	7
1027	1997	25	1	1	3	2	2	1	1	1	2	Nurse	1	1;2;3;4	1	1	1	1	9	3	2		5	0	3	0	2	0	2	0	2	1	4	0	3;7;8			1				1	1		1	1;2;3;4;5;6	1	1	1
1028	1997	25	1	1	3	2	2	1	1	1	1	Nurse	1	1;2	1	1			7	4	2		2	1	1	1	2	0	1	1	2	1	4	0	3;7;8			1				1	1		1	1;2;3	1	1	1
1029	1990	32	1	2	2	2	2	1	1	1	1	Nurse	1	1;2;4	1	1		1	6	3	1	1	2	1	1	1	1	1	1	1	1	0	1	1	1	1									1	1	1
1030	1997	25	1	1	3	2	2	1	3	1	2	Nurse	1	1;2	1	1			6	3	1	1	2	1	1	1	1	1	3	0	1	0	1	1	1;3;6;7;8	1		1			1	1	1		1	1;2;3;5	1	1	1
1031	1988	34	1	1	2	2	2	1	1	1	1	Nurse	1	1;2;3;4	1	1	1	1	5	2	1	1	2	1	1	1	1	1	1	1	2	1	1	1	1;2;3;6;7;8	1	1	1			1	1	1		0	1;2;3;5	1	1	1
1032	1989	33	1	1	2	4	2	2	1	2	2	Nurse	1	1;2;3	1	1	1		7	3	1	1	4	0	1	1	1	1	2	0	2	1	2	0	2;4;6;8		1		1		1		1		0	1;3;5;6	1		1
1033	1997	25	1	1	2	4	2	1	1	2	2	Nurse	1	1;2	1	1			8	2	1	1	2	1	1	1	2	0	3	0	2	1	2	0	2;6;7		1				1	1			0	3;4;5;6			1
1034	1990	32	1	1	3	2	2	1	3	1	2	Nurse	1	1;2;3;4	1	1	1	1	6	3	1	1	4	0	1	1	1	1	1	1	1	0	4	0	1;2	1	1								0	7
1035	1993	29	1	1	2	2	2	1	1	1	1	Nurse	2											0		0		0		0		0		0											0
1036	1999	23	1	1	3	4	2	1	1	2	2	Nurse	2											0		0		0		0		0		0											0
1037	1997	25	1	1	3	2	2	1	1	1	2	Nurse	1	1	1				6	3	1	1	2	1	2	0	2	0	1	1	2	1	1	1	1;3;5;7;8	1		1		1		1	1		0	1	1
1038	1979	43	2	1	2	4	1	1	1	2	1	Nurse	1	1	1				6	4	2		5	0	3	0	3	0	3	0	3	0	5	0	9									1	0	7
1039	1990	32	1	1	2	2	2	1	1	1	1	Nurse	1	1;2;3;5	1	1	1		8	2	1	1	2	1	1	1	1	1	1	1	2	1	1	1	1;3;6;7;8	1		1			1	1	1		1	1;2;3;5	1	1	1
1040	1986	36	2	2	2	2	2	1	3	1	2	Nurse	1	1;2	1	1			7	2	1	1	5	0	3	0	3	0	3	0	3	0	5	0	9									1	0	5
1041	1987	35	1	1	2	2	2	1	3	1	1	Nurse	1	1;2	1	1			4	3	2		5	0	3	0	3	0	3	0	2	1	5	0	9									1	0	7
1042	1966	56	2	1	2	2	2	2	1	1	1	Nurse	1	2		1			6	3	1	1	2	1	1	1	1	1	1	1	2	1	1	1	3;6;7;8			1			1	1	1		1	2;3;4;5;6		1	1
1043	1998	24	1	1	3	2	1	1	3	2	1	Nurse	1	1;2;3	1	1	1		7	3	2		2	1	2	0	1	1	1	1	2	1	5	0	1;2;6;7;8	1	1				1	1	1		0	1;2;3;4;5	1	1	1
1044	1994	28	1	1	3	4	2	1	1	2	2	Nurse	1	1	1				9	2	1	1	2	1	1	1	2	0	1	1	1	0	1	1	1;3;6;7;8	1		1			1	1	1		1	2;4;5		1
1045	1983	39	2	1	2	4	2	1	2	2	2	Nurse	1	1;2;3;4	1	1	1	1	8	2	1	1	4	0	2	0	1	1	2	0	2	1	4	0	3			1							1	1;3;4;5	1		1
1046	1985	37	2	1	2	4	2	2	1	2	2	Nurse	1	1;2	1	1			9	2	1	1	2	1	1	1	1	1	1	1	1	0	5	0	1;3;6;7;8	1		1			1	1	1		1	2;3;4;5		1	1
1047	1997	25	1	1	2	4	2	1	1	2	2	Nurse	1	1	1				9	3	2		2	1	1	1	1	1	1	1	2	1	1	1	1;3;6;7;8	1		1			1	1	1		1	1;2;3;5	1	1	1
1048	1989	33	1	1	1	2	2	1	1	1	1	Nurse	1	1;2;3;4	1	1	1	1	8	1	1	1	1	0	1	1	1	1	1	1	1	0	5	0	9									1	0	1;2;3;4;5;6	1	1	1
1049	1992	30	1	1	2	2	2	1	1	1	1	Nurse	1	1;2;3;4	1	1	1	1	9	3	1	1	5	0	3	0	3	0	3	0	3	0	5	0	9									1	0	7
1050	1995	27	1	1	3	4	2	2	1	2	2	Nurse	2											0		0		0		0		0		0											0
1051	1999	23	1	1	3	4	2	1	1	2	2	Nurse	1	1	1				7	4	2		5	0	3	0	3	0	3	0	3	0	5	0	9									1	0	7
1052	1988	34	1	1	2	2	2	1	1	1	1	Nurse	2											0		0		0		0		0		0											0
1053	1988	34	1	1	2	4	2	2	1	2	2	Nurse	2											0		0		0		0		0		0											0
1054	1975	47	2	1	2	4	2	2	1	2	2	Nurse	2											0		0		0		0		0		0											0
1055	1990	32	1	1	3	4	2	2	1	2	2	Nurse	1	1	1				8	4	2		5	0	1	1	2	0	1	1	2	1	5	0	9									1	0	7
1056	1994	28	1	1	2	4	2	1	1	2	1	Nurse	1	1	1				6	3	1	1	1	0	1	1	2	0	1	1	1	0	2	0	1;2;7;8	1	1					1	1		0	1;3;4;5	1		1
1057	1991	31	1	1	2	4	2	2	1	2	2	Nurse	1	1;2	1	1			9	4	2		5	0	3	0	3	0	3	0	3	0	5	0	9									1	0	7
1058	1987	35	1	1	2	4	2	2	1	2	2	Nurse	1	1;2;3	1	1	1		8	2	1	1	5	0	3	0	1	1	1	1	2	1	5	0	2		1								0	1;3	1		1
1059	1988	34	1	1	2	2	2	1	1	1	1	Nurse	1	1;2;3;4	1	1	1	1	6	2	1	1	3	0	1	1	1	1	2	0	2	1	2	0	1;2;3;4;5;6;7;8	1	1	1	1	1	1	1	1		0	1;3;4;5	1		1
1060	1997	25	1	1	3	4	2	1	1	2	2	Nurse	2											0		0		0		0		0		0											0
1061	2001	21	1	1	3	4	2	1	1	2	2	Nurse	2											0		0		0		0		0		0											0
1062	1973	49	2	1	2	4	2	2	1	2	2	Nurse	2											0		0		0		0		0		0											0
1063	1996	26	1	1	2	4	2	1	1	2	2	Nurse	2											0		0		0		0		0		0											0
1064	1988	34	1	1	2	4	2	2	1	2	2	Nurse	2											0		0		0		0		0		0											0
1065	1989	33	1	1	2	4	2	2	1	2	2	Nurse	2											0		0		0		0		0		0											0
1066	1990	32	1	1	2	2	2	2	1	1	1	Nurse	1	1	1				5	3	2		5	0	3	0	3	0	3	0	3	0	5	0	9									1	0	7
1067	1988	34	1	1	2	2	2	1	1	1	1	Nurse	1	1;2;4	1	1		1	8	1	1	1	1	0	2	0	1	1	2	0	2	1	2	0	2;6		1				1				0	1;3;5	1		1
1068	2001	21	1	2	3	4	2	1	1	2	2	Nurse	1	1	1				1	3	2		5	0	3	0	1	1	2	0	3	0	5	0	9									1	0	2;4;5		1
1069	1991	31	1	1	1	2	2	1	1	1	1	Nurse	1	1	1				6	1	1	1	4	0	2	0	2	0	2	0	2	1	1	1	1;2;4	1	1		1						0	2		1
1070	1997	25	1	1	3	2	2	1	2	1	1	Nurse	1	1	1				8	1	1	1	5	0	3	0	3	0	3	0	3	0	5	0	9									1	0	7
1071	1989	33	1	1	2	4	1	1	1	2	2	Nurse	2											0		0		0		0		0		0											0
1072	1999	23	1	1	3	4	2	1	1	2	2	Nurse	2											0		0		0		0		0		0											0
1073	1989	33	1	1	2	2	2	1	3	1	1	Nurse	1	1;2;3	1	1	1		9	2	1	1	2	1	1	1	1	1	1	1	1	0	1	1	1;3;5;7;8	1		1		1		1	1		0	1;3;4;5	1		1
1074	2000	22	1	1	3	4	2	1	1	2	2	Nurse	1	1;2;3;4	1	1	1	1	2	2	1	1	5	0	3	0	1	1	3	0	3	0	1	1	1;2;4;6	1	1		1		1				0	2;3;5		1	1
1075	1991	31	1	1	1	4	2	1	1	2	2	Nurse	1	1	1				8	3	2		2	1	1	1	2	0	3	0	3	0	1	1	1;3;4;5;6;7;8	1		1	1	1	1	1	1		0	1;2;3	1	1	1
1076	1997	25	1	1	3	4	2	1	1	2	2	Nurse	2											0		0		0		0		0		0											0
1077	1975	47	2	1	2	4	2	2	1	2	2	Nurse	1	1	1				7	3	1	1	2	1	1	1	1	1	1	1	2	1	1	1	1;3;6;8	1		1			1		1		1	1;2;3;4;5;6	1	1	1
1078	1999	23	1	1	3	4	2	1	1	2	2	Nurse	1	1	1				8	3	2		1	0	3	0	1	1	1	1	2	1	4	0	7;8							1	1		1	1	1
1079	1995	27	1	1	2	4	2	1	1	2	2	Nurse	1	1;2	1	1			6	4	2		5	0	1	1	1	1	3	0	3	0	1	1	1;3;6;7;8	1		1			1	1	1		1	1;2;3;4;5	1	1	1
1080	1987	35	1	1	2	2	2	1	1	1	1	Nurse	1	1;2;3;4	1	1	1	1	5	3	1	1	5	0	1	1	1	1	3	0	3	0	5	0	9									1	0	7
1081	1987	35	1	1	1	4	2	2	3	2	2	Nurse	1	1	1				9	3	1	1	1	0	2	0	2	0	1	1	3	0	3	0	9									1	0	3;4;5			1
1082	1988	34	1	1	2	2	2	1	3	1	2	Nurse	1	1;2;3;4	1	1	1	1	9	2	1	2	1	0	2	0	3	0	3	0	2	1	5	0	3			1							1	5
1083	1972	50	2	1	2	2	1	2	3	1	1	Nurse	1	1;2	1	1			7	2	1	1	5	0	3	0	1	1	2	0	1	0	5	0	1;2;7;8	1	1					1	1		0	2;3;5		1	1
1084	1992	30	1	1	2	2	2	1	1	1	1	Nurse	1	1	1				1	2	1	1	1	0	2	0	2	0	1	1	2	1	2	0	1;6	1					1				1	2		1
1085	1995	27	1	1	2	4	2	1	1	2	2	Nurse	1	1;2	1	1			7	2	2		5	0	2	0	2	0	3	0	1	0	2	0	9									1	0	1;3	1		1
1086	1994	28	1	1	2	4	2	2	1	2	2	Nurse	1	1;4	1			1	8	3	2		1	0	3	0	1	1	1	1	1	0	3	0	3			1							1	1;2;3;4;5	1	1	1
1087	1970	52	2	1	3	2	1	2	3	1	1	Nurse	1	1	1				6	3	2		3	0	1	1	3	0	2	0	2	1	2	0	1;2;6;7;8	1	1				1	1	1		0	1;3;4;5	1		1
1088	1997	25	1	1	3	4	2	1	1	2	2	Nurse	1	1;2;3	1	1	1		1	3	1	1	1	0	3	0	1	1	1	1	1	0	1	1	1;2;3;4;5	1	1	1	1	1					0	1;2;3;4;5	1	1	1
1089	1979	43	2	2	2	2	2	1	1	1	2	Nurse	2											0		0		0		0		0		0											0
1090	2001	21	1	1	3	4	2	1	1	2	2	Nurse	2											0		0		0		0		0		0											0
1091	1995	27	1	1	2	4	2	1	1	2	2	Nurse	2											0		0		0		0		0		0											0
1092	1996	26	1	1	3	4	2	1	1	2	2	Nurse	1	1	1				8	4	1	1	5	0	1	1	1	1	1	1	1	0	1	1	1;3;6;8	1		1			1		1		1	1;2	1	1
1093	1999	23	1	1	3	4	2	1	1	2	2	Nurse	1	1;2;3;4	1	1	1	1	7	2	1	1	2	1	3	0	2	0	2	0	2	1	1	1	1;3;6;7;8	1		1			1	1	1		1	1;2;3;4;6	1	1	1
1094	1993	29	1	1	3	4	2	1	1	2	2	Nurse	1	1;2;3;4	1	1	1	1	9	2	2		5	0	3	0	3	0	3	0	3	0	3	0	1;2;3;4;5;6;7;8	1	1	1	1	1	1	1	1		0	7
1095	2001	21	1	1	3	4	2	1	1	1	2	Nurse	1	1	1				8	2	2		2	1	2	0	1	1	1	1	2	1	3	0	7							1			1	4
1096	1985	37	2	1	2	4	2	2	1	2	2	Nurse	1	1	1				9	3	1	2	5	0	3	0	1	1	2	0	2	1	2	0	1;2;7	1	1					1			0	1;2;3	1	1	1
1097	1995	27	1	1	2	4	2	1	1	2	2	Nurse	2											0		0		0		0		0		0											0
1098	1991	31	1	1	2	4	1	1	1	2	2	Nurse	1	1	1				7	1	2		5	0	3	0	3	0	3	0	3	0	5	0	9									1	0	1;2;3;4;5	1	1	1
1099	1986	36	2	1	2	4	2	2	1	2	2	Nurse	1	1	1				8	1	1	1	4	0	1	1	2	0	1	1	1	0	2	0	1;2;7;8	1	1					1	1		0	1	1
1100	1991	31	1	1	2	4	2	2	1	2	2	Nurse	1	1;2	1	1			7	3	2		2	1	3	0	3	0	3	0	3	0	5	0	9									1	0	1;3;4;5	1		1
1101	1989	33	1	1	2	4	2	2	1	1	2	Nurse	1	1	1				7	3	1	2	2	1	1	1	1	1	1	1	1	0	1	1	1;3;6;7;8	1		1			1	1	1		1	1;2;3;4;5;6	1	1	1
1102	1982	40	2	1	2	4	2	2	3	2	2	Nurse	1	1	1				7	2	2		2	1	1	1	1	1	1	1	2	1	3	0	1;2;3;4;5;6;7;8	1	1	1	1	1	1	1	1		0	1;3;4	1		1
1103	1997	25	1	1	3	4	2	1	1	2	2	Nurse	1	1	1				8	3	2		2	1	3	0	1	1	3	0	1	0	5	0	1;2;8	1	1						1		0	7
1104	1997	25	1	1	3	2	2	1	1	1	1	Nurse	2											0		0		0		0		0		0											0
1105	1993	29	1	1	2	4	2	1	1	2	2	Nurse	1	1	1				9	3	1	2	5	0	1	1	1	1	1	1	2	1	2	0	1;2	1	1								0	1;3;4;5;6	1		1
1106	1988	34	1	1	2	2	2	1	3	1	2	Nurse	1	1	1				5	2	1	1	2	1	1	1	1	1	1	1	2	1	2	0	2		1								0	1	1
1107	1975	47	2	1	2	4	1	2	2	2	2	Nurse	2											0		0		0		0		0		0											0
1108	1987	35	1	1	2	2	2	1	1	1	1	Nurse	1	1;2;3	1	1	1		4	3	1	1	2	1	2	0	3	0	2	0	2	1	2	0	9									1	0	5
1109	1988	34	1	1	3	2	2	1	1	1	2	Nurse	1	1;2	1	1			5	4	1	1	4	0	2	0	2	0	1	1	1	0	2	0	1;2;7	1	1					1			0	3;4;5;6			1
1110	1995	27	1	1	3	4	2	1	1	2	2	Nurse	1	1;2	1	1			6	2	1	1	5	0	1	1	2	0	3	0	2	1	2	0	1;2;6;7;8	1	1				1	1	1		0	7
1111	1987	35	1	1	1	4	1	1	1	2	1	Nurse	1	1	1				7	3	1	1	1	0	1	1	1	1	1	1	1	0	2	0	3;6;7;8			1			1	1	1		1	1;2;3;4;5;6	1	1	1
1112	1989	33	1	1	2	4	2	1	1	2	1	Nurse	1	1	1				8	2	1	1	2	1	1	1	1	1	1	1	1	0	1	1	1;3;6;8	1		1			1		1		1	1;2;3;5	1	1	1
1113	1989	33	1	1	2	2	2	1	1	1	1	Nurse	1	1;2;3;4	1	1	1	1	8	3	2		5	0	3	0	1	1	1	1	1	0	1	1	1;2;4;6;7	1	1		1		1	1			0	1;2;3;4;5;6	1	1	1
1114	2000	22	1	1	3	4	2	1	2	2	2	Nurse	1	1	1				8	4	2		5	0	3	0	3	0	3	0	2	1	5	0	9									1	0	7
1115	1986	36	2	1	2	2	2	1	1	1	1	Nurse	1	1;4	1			1	6	4	2		5	0	3	0	3	0	3	0	2	1	5	0	3;7			1				1			1	1;3;4;5	1		1
1116	1990	32	1	1	2	4	2	1	1	2	2	Nurse	2											0		0		0		0		0		0											0
1117	1985	37	2	1	2	4	2	2	1	2	2	Nurse	2											0		0		0		0		0		0											0
1118	1990	32	1	1	2	2	2	2	1	1	1	Nurse	1	1;2;4	1	1		1	5	2	1	1	2	1	1	1	1	1	1	1	1	0	1	1	1;3;6;7;8	1		1			1	1	1		1	1;3;4;5;6	1		1
1119	1988	34	1	1	1	2	2	1	3	1	1	Nurse	1	1	1				7	2	1	1	5	0	3	0	1	1	1	1	2	1	1	1	2		1								0	2		1
1120	1972	50	2	1	2	1	2	2	1	1	1	Nurse	1	1	1				4	2	1	1	2	1	1	1	1	1	1	1	1	0	2	0	1;3;6;7;8	1		1			1	1	1		1	1;2;3;4;5;6	1	1	1
1121	1989	33	1	1	2	4	2	2	1	2	2	Nurse	1	1	1				7	3	2		5	0	3	0	2	0	1	1	2	1	5	0	9									1	0	7
1122	1995	27	1	1	2	4	2	1	3	2	2	Nurse	1	1;2;3;4	1	1	1	1	9	1	1	1	2	1	2	0	1	1	1	1	1	0	1	1	1;3;4;5;6;7;8	1		1	1	1	1	1	1		0	1;2;3;4;5;6	1	1	1
1123	1994	28	1	1	3	2	2	1	3	2	2	Nurse	1	1;2;3;4	1	1	1	1	8	2	1	1	2	1	2	0	1	1	1	1	1	0	2	0	3			1							1	2		1
1124	1977	45	2	1	2	2	2	2	1	2	2	Nurse	1	2		1			6	2	1	2	5	0	3	0	3	0	3	0	3	0	5	0	9									1	0	7
1125	1980	42	2	1	1	1	2	2	1	2	1	Nurse	1	1;2	1	1			7	2	1	1	2	1	3	0	2	0	2	0	2	1	1	1	1;3;6;7	1		1			1	1			1	2;3		1	1
1126	1986	36	2	1	2	2	2	1	1	1	1	Nurse	1	1;4	1			1	6	4	2		5	0	3	0	3	0	3	0	3	0	5	0	3;4;5;7;8			1	1	1		1	1		0	1;3;4;5	1		1
1127	1989	33	1	1	2	2	2	1	1	1	1	Nurse	1	1;2	1	1			8	3	2		5	0	3	0	3	0	3	0	3	0	5	0	9									1	0	7
1128	1984	38	2	1	2	4	2	2	1	2	2	Nurse	1	1	1				8	2	1	1	4	0	1	1	2	0	1	1	2	1	2	0	2		1								0	3			1
1129	1987	35	1	1	3	2	2	1	1	1	1	Nurse	1	1;2;3;4	1	1	1	1	4	2	1	1	2	1	1	1	1	1	1	1	2	1	2	0	1;2	1	1								0	2;3;4;5		1	1
1130	1997	25	1	1	3	4	2	1	1	2	2	Nurse	1	1;2	1	1			4	2	1	1	1	0	2	0	2	0	1	1	2	1	1	1	2;5;7;8		1			1		1	1		0	2;3;5		1	1
1131	1981	41	2	1	2	4	2	2	1	2	2	Nurse	2											0		0		0		0		0		0											0
1132	1971	51	2	1	2	2	2	1	3	2	2	Nurse	1	2		1			8	3	2		2	1	1	1	1	1	1	1	2	1	1	1	9									1	0	1;2;3;4	1	1	1
1133	1989	33	1	1	2	2	2	2	1	1	1	Nurse	1	1;2	1	1			5	3	1	2	5	0	2	0	2	0	1	1	1	0	1	1	1;2;6;8	1	1				1		1		0	2;4;5		1
1134	1987	35	1	1	3	2	2	2	1	1	1	Nurse	1	1	1				6	3	1	1	2	1	3	0	1	1	1	1	2	1	1	1	7;8							1	1		1	7
1135	1990	32	1	1	2	4	2	1	1	2	2	Nurse	1	5					9	1	1	1	1	0	2	0	1	1	1	1	2	1	1	1	9									1	0	7
1136	1970	52	2	1	2	2	2	2	1	2	2	Nurse	1	3			1		8	3	1	2	2	1	1	1	1	1	1	1	2	1	1	1	7;8							1	1		1	1;2;3;5;6	1	1	1
1137	1985	37	2	1	2	4	2	1	1	2	2	Nurse	1	1;2	1	1			8	1	1	1	2	1	3	0	2	0	2	0	2	1	5	0	2		1								0	3;6			1
1138	1973	49	2	1	2	4	1	2	1	2	1	Nurse	1	1	1				8	3	2		5	0	3	0	3	0	3	0	3	0	5	0	9									1	0	7
1139	1999	23	1	1	3	4	2	1	1	2	2	Nurse	1	1	1				9	4	1	1	1	0	2	0	2	0	2	0	2	1	2	0	9									1	0	3			1
1140	1995	27	1	1	2	2	2	1	3	1	2	Nurse	1	1	1				6	4	2		2	1	2	0	1	1	3	0	2	1	4	0	9									1	0	3			1
1141	1997	25	1	1	2	4	2	1	1	2	2	Nurse	2											0		0		0		0		0		0											0
1142	1989	33	1	1	2	4	2	2	3	2	2	Nurse	1	1;2;3;4	1	1	1	1	8	3	1	1	2	1	1	1	1	1	1	1	2	1	5	0	1;3;4;5;6;8	1		1	1	1	1		1		0	1;2;4;5	1	1
1143	1990	32	1	1	2	4	2	2	1	2	2	Nurse	1	1;2;3	1	1	1		6	2	2		5	0	3	0	3	0	3	0	3	0	5	0	9									1	0	7
1144	1968	54	2	1	2	2	2	2	2	1	1	Nurse	1	1	1				1	3	1	1	3	0	2	0	1	1	2	0	2	1	1	1	9									1	0	5
1145	1982	40	2	1	1	4	2	2	2	1	1	Nurse	1	1;2;3;4	1	1	1	1	8	1	1	1	1	0	1	1	1	1	3	0	1	0	5	0	1;2;3;4	1	1	1	1						0	1;2;3;4	1	1	1
1146	2000	22	1	1	3	4	2	1	1	2	2	Nurse	2											0		0		0		0		0		0											0
1147	1992	30	1	1	2	4	2	1	2	2	2	Nurse	1	1;2	1	1			5	2	1	1	2	1	1	1	2	0	2	0	2	1	5	0	1;3;6;7	1		1			1	1			1	1;5	1
1148	1998	24	1	1	3	4	2	1	1	1	1	Nurse	1	1;2;3	1	1	1		8	3	1	1	2	1	1	1	2	0	1	1	1	0	5	0	1;2;3;4;5;6;7;8	1	1	1	1	1	1	1	1		0	1;2;3	1	1	1
1149	1986	36	2	1	2	2	2	1	1	1	2	Nurse	1	1	1				6	3	1	1	2	1	2	0	2	0	1	1	2	1	2	0	1;3;6;7;8	1		1			1	1	1		1	2		1
1150	1991	31	1	1	2	4	2	1	2	2	2	Nurse	1	1	1				8	2	1	1	2	1	1	1	1	1	1	1	1	0	3	0	6						1				1	1	1
1151	1987	35	1	1	2	4	2	2	2	2	2	Nurse	2											0		0		0		0		0		0											0
1152	1982	40	2	1	2	4	2	2	1	2	2	Nurse	1	1;2	1	1			7	3	2		2	1	1	1	2	0	1	1	1	0	5	0	7;8							1	1		1	3;4;5			1
1153	1997	25	1	1	3	4	2	1	1	2	1	Nurse	1	1;2;3;4	1	1	1	1	9	2	1	1	1	0	1	1	3	0	1	1	1	0	4	0	1;2;7	1	1					1			0	2;4		1
1154	1987	35	1	1	2	2	2	1	1	1	1	Nurse	1	1;2;3;4	1	1	1	1	6	2	1	2	2	1	1	1	1	1	1	1	1	0	2	0	2		1								0	5
1155	1990	32	1	1	2	4	2	2	1	2	2	Nurse	2											0		0		0		0		0		0											0
1156	1991	31	1	1	2	4	2	2	1	2	1	Nurse	1	1;2;3;4	1	1	1	1	5	3	1	1	5	0	3	0	3	0	3	0	3	0	5	0	9									1	0	7
1157	1994	28	1	1	2	4	2	1	1	2	2	Nurse	1	1;2;3;4	1	1	1	1	6	2	2		2	1	2	0	2	0	2	0	1	0	2	0	1;2;6	1	1				1				0	1;4;5	1
1158	1993	29	1	1	2	4	1	1	1	2	2	Nurse	1	1;2;4	1	1		1	9	3	1	1	2	1	1	1	1	1	1	1	1	0	1	1	1;3;6;7;8	1		1			1	1	1		1	1;2	1	1
1159	1990	32	1	1	2	2	2	1	1	1	1	Nurse	1	1;2	1	1			6	3	1	2	5	0	3	0	3	0	1	1	2	1	2	0	1;2	1	1								0	7
1160	1988	34	1	1	2	4	2	2	1	2	2	Nurse	1	1;2;3;4	1	1	1	1	9	2	1	2	2	1	1	1	2	0	1	1	2	1	2	0	2;6		1				1				0	1	1
1161	1972	50	2	1	2	2	2	2	1	1	2	Nurse	1	1;2;4	1	1		1	7	2	1	1	3	0	1	1	1	1	2	0	2	1	1	1	2;6;7;8		1				1	1	1		0	1;2;3;4;5;6	1	1	1
1162	1997	25	1	1	2	4	2	1	1	2	2	Nurse	1	1	1				9	2	2		1	0	3	0	3	0	3	0	2	1	4	0	3;5			1		1					0	1;5	1
1163	1994	28	1	1	2	4	2	1	1	1	2	Nurse	1	1	1				8	2	1	1	2	1	1	1	1	1	1	1	1	0	2	0	2;4;5;7;8		1		1	1		1	1		0	2		1
1164	1990	32	1	1	2	4	2	1	1	2	2	Nurse	1	1;2;3;4	1	1	1	1	3	2	1	2	4	0	2	0	1	1	1	1	2	1	2	0	1;3;6;7	1		1			1	1			1	1;2;3	1	1	1
1165	1980	42	2	1	2	4	2	2	1	2	1	Nurse	1	1;2	1	1			5	3	2		2	1	3	0	1	1	2	0	3	0	5	0	9									1	0	1;3;4;6	1		1
1166	1990	32	1	1	2	4	2	1	1	2	2	Nurse	2											0		0		0		0		0		0											0
1167	1999	23	1	1	3	4	2	1	1	2	2	Nurse	1	1	1				8	3	1	1	5	0	1	1	1	1	1	1	2	1	2	0	1;2;3;4;5;6;7;8	1	1	1	1	1	1	1	1		0	1;2;3;4;5;6	1	1	1
1168	1993	29	1	1	2	4	2	1	1	1	2	Nurse	1	1;2;3;4	1	1	1	1	7	3	1	1	2	1	1	1	1	1	1	1	1	0	2	0	1;2;3;4;5;6	1	1	1	1	1	1				0	1;2;3	1	1	1
1169	1995	27	1	1	2	4	2	1	3	2	2	Nurse	1	1;2;3;4	1	1	1	1	6	1	1	1	1	0	1	1	1	1	1	1	2	1	1	1	1;3;7;8	1		1				1	1		1	1;3;5	1		1
1170	1993	29	1	1	2	4	2	1	1	2	2	Nurse	1	3			1		8	2	1	1	2	1	1	1	1	1	1	1	2	1	1	1	1;3;6;7;8	1		1			1	1	1		1	1;2;3;4;5;6	1	1	1
1171	1994	28	1	1	2	4	2	1	1	2	2	Nurse	2											0		0		0		0		0		0											0
1172	1976	46	2	1	2	4	2	2	1	2	2	Nurse	1	1	1				8	2	1	2	2	1	1	1	1	1	2	0	2	1	2	0	1;2;6;7;8	1	1				1	1	1		0	3;4;5;6			1
1173	1962	60	2	1	2	2	2	2	1	1	2	Nurse	1	1	1				8	2	2		2	1	3	0	1	1	1	1	1	0	2	0	1	1									1	1	1
1174	1975	47	2	1	2	4	2	2	1	2	2	Nurse	1	2		1			8	2	1	1	2	1	2	0	1	1	1	1	1	0	1	1	1;3;6;7;8	1		1			1	1	1		1	2;3;5		1	1
1175	2000	22	1	1	3	4	2	1	1	2	2	Nurse	1	1	1				6	4	2		2	1	1	1	1	1	1	1	3	0	1	1	1;3;6;7;8	1		1			1	1	1		1	1;2;3	1	1	1
1176	1999	23	1	1	2	4	2	1	1	2	2	Nurse	1	1;3	1		1		6	1	1	1	2	1	2	0	1	1	1	1	1	0	1	1	1;2;3;4;5;6;7;8	1	1	1	1	1	1	1	1		0	1;2;3;4;5;6	1	1	1
1177	1992	30	1	1	2	4	2	1	1	1	1	Nurse	2											0		0		0		0		0		0											0
1178	1997	25	1	1	3	4	2	2	1	2	2	Nurse	1	1;2;3;4	1	1	1	1	7	1	1	1	2	1	1	1	2	0	1	1	1	0	1	1	1;3;6;7;8	1		1			1	1	1		1	1;2;3	1	1	1
1179	1992	30	1	1	2	4	2	1	1	2	2	Nurse	1	1;2;3	1	1	1		6	3	1	1	1	0	1	1	1	1	1	1	1	0	1	1	1;2	1	1								0	1	1
1180	1974	48	2	1	1	4	2	2	1	2	2	Nurse	2											0		0		0		0		0		0											0
1181	1993	29	1	1	3	4	2	1	1	2	2	Nurse	2											0		0		0		0		0		0											0
1182	1994	28	1	1	2	4	2	1	1	2	2	Nurse	1	1;2;3;4	1	1	1	1	7	1	1	1	2	1	1	1	2	0	1	1	1	0	1	1	1;3;6;7;8	1		1			1	1	1		1	1;2;3	1	1	1
1183	1974	48	2	1	1	4	2	2	1	2	2	Nurse	2											0		0		0		0		0		0											0
1184	1995	27	1	1	2	4	2	1	1	2	2	Nurse	1	1	1				8	3	1	2	4	0	3	0	2	0	1	1	2	1	1	1	7							1			1	3			1
1185	2001	21	1	1	3	4	2	1	1	1	1	Nurse	2											0		0		0		0		0		0											0
1186	1990	32	1	1	1	4	2	1	1	2	2	Nurse	2											0		0		0		0		0		0											0
1187	1997	25	1	1	2	4	2	1	1	1	1	Nurse	2											0		0		0		0		0		0											0
1188	1976	46	2	1	2	4	1	1	3	2	2	Nurse	1	1;2	1	1			6	1	2		4	0	3	0	1	1	1	1	1	0	4	0	8								1		1	4;5
1189	1996	26	1	1	3	4	2	1	1	2	2	Nurse	1	1	1				1	2	1	1	1	0	1	1	1	1	1	1	2	1	1	1	1;3;6;7;8	1		1			1	1	1		1	1;2;3;4;5	1	1	1
1190	1971	51	2	1	2	2	2	2	1	1	1	Nurse	1	1	1				7	2	1	1	2	1	1	1	1	1	1	1	1	0	1	1	1;3;7;8	1		1				1	1		1	1;2;3;4;5	1	1	1
1191	1991	31	1	1	2	4	2	1	1	2	2	Nurse	1	1	1				8	3	1	1	2	1	2	0	2	0	1	1	2	1	1	1	1;3;6;7;8	1		1			1	1	1		1	1;2;3;4;5	1	1	1
1192	1990	32	1	1	2	4	2	2	1	2	2	Nurse	1	1;2;3	1	1	1		7	2	1	2	2	1	1	1	1	1	1	1	1	0	1	1	1;3;6;7;8	1		1			1	1	1		1	1;2;3;4;5;6	1	1	1
1193	1992	30	1	1	2	4	2	2	1	2	2	Nurse	2											0		0		0		0		0		0											0
1194	1984	38	2	1	2	2	2	2	1	1	1	Nurse	1	1;2;3;4	1	1	1	1	6	1	1	1	2	1	1	1	1	1	1	1	2	1	2	0	1;6;7;8	1					1	1	1		1	3;4;5;6			1
1195	1984	38	2	1	2	4	2	2	2	2	2	Nurse	2											0		0		0		0		0		0											0
1196	1999	23	1	1	3	4	2	1	2	2	2	Nurse	1	1;2	1	1			8	3	2		5	0	2	0	2	0	2	0	2	1	5	0	3;8			1					1		1	2		1
1197	1997	25	1	1	2	4	2	1	1	2	2	Nurse	1	1;2;3;4	1	1	1	1	7	3	2		5	0	3	0	3	0	3	0	3	0	5	0	9									1	0	7
1198	1974	48	2	1	2	4	1	2	1	2	2	Nurse	1	1;2	1	1			5	2	1	2	2	1	1	1	1	1	1	1	2	1	1	1	1;3;7;8	1		1				1	1		1	1;2;3;4;5	1	1	1
1199	1988	34	1	1	2	4	2	1	1	2	2	Nurse	2											0		0		0		0		0		0											0
1200	1999	23	1	1	3	4	2	1	1	2	2	Nurse	1	1;3;4	1		1	1	9	3	1	1	2	1	1	1	1	1	1	1	1	0	1	1	1;3;6;7;8	1		1			1	1	1		1	1;2;3;5	1	1	1
1201	1993	29	1	1	2	2	2	1	1	1	1	Nurse	1	1;2;3;4	1	1	1	1	8	4	2		5	0	3	0	3	0	1	1	3	0	5	0	2		1								0	1;3;4;5	1		1
1202	1996	26	1	1	2	4	2	2	1	2	2	Nurse	2											0		0		0		0		0		0											0
1203	1989	33	1	1	2	4	2	2	1	2	2	Nurse	1	1;2	1	1			9	3	1	1	2	1	2	0	2	0	1	1	2	1	1	1	1;3;6;7;8	1		1			1	1	1		1	1;2;3;4;5	1	1	1
1204	1995	27	1	1	2	4	2	1	1	2	2	Nurse	1	1	1				8	3	1	1	1	0	1	1	2	0	2	0	2	1	2	0	1;3	1		1							1	5
1205	1997	25	1	1	3	2	2	1	1	1	1	Nurse	1	1;2	1	1			7	2	1	1	2	1	2	0	1	1	1	1	2	1	1	1	1;3;6	1		1			1				1	1;2;3;4;5	1	1	1
1206	1997	25	1	1	2	4	2	1	1	2	2	Nurse	1	1;2;3;4	1	1	1	1	8	3	1	1	2	1	1	1	1	1	1	1	1	0	3	0	1	1									1	1	1
1207	1990	32	1	1	2	4	2	1	1	2	2	Nurse	1	1;2;3	1	1	1		8	3	1	1	2	1	2	0	1	1	1	1	1	0	1	1	1;3;6;7;8	1		1			1	1	1		1	1;2;3	1	1	1
1208	1993	29	1	1	2	4	2	1	1	2	2	Nurse	1	1;2	1	1			6	2	1	1	1	0	1	1	1	1	1	1	2	1	5	0	3;5;6;7			1		1	1	1			0	2;3;4;5;6		1	1
1209	1990	32	1	1	2	4	2	1	1	2	1	Nurse	2											0		0		0		0		0		0											0
1210	2002	20	1	1	3	4	2	1	1	2	2	Nurse	1	1	1				7	4	2		5	0	3	0	1	1	3	0	2	1	5	0	9									1	0	7
1211	1998	24	1	1	3	4	2	2	1	2	2	Nurse	1	1	1				8	4	1	1	5	0	3	0	2	0	2	0	2	1	5	0	9									1	0	7
1212	1984	38	2	1	2	2	2	1	1	1	1	Nurse	1	1;2;3	1	1	1		4	3	1	1	2	1	3	0	1	1	1	1	1	0	3	0	3;6;7			1			1	1			1	2;5		1
1213	1995	27	1	1	2	4	2	1	1	2	2	Nurse	2											0		0		0		0		0		0											0
1214	1968	54	2	1	1	4	1	1	1	2	2	Nurse	1	1;2	1	1			5	3	1	1	2	1	1	1	1	1	1	1	1	0	1	1	1;3;6;7;8	1		1			1	1	1		1	1;3;5	1		1
1215	1993	29	1	1	2	4	2	1	2	1	1	Nurse	2											0		0		0		0		0		0											0
1216	1968	54	2	1	2	2	2	2	2	1	1	Nurse	1	2		1			7	3	1	2	5	0	3	0	1	1	3	0	2	1	2	0	7							1			1	5
1217	1998	24	1	1	3	4	2	1	3	2	2	Nurse	1	1;3	1		1		4	2	2		2	1	3	0	1	1	1	1	2	1	2	0	1;2	1	1								0	1	1
1218	1995	27	1	1	3	4	2	1	3	2	2	Nurse	1	1	1				8	3	1	1	2	1	1	1	1	1	1	1	1	0	5	0	1;2;3;4;5;6;7;8	1	1	1	1	1	1	1	1		0	1;4;5	1
1219	1993	29	1	1	2	4	2	1	1	2	1	Nurse	1	1	1				5	4	1	2	5	0	3	0	1	1	2	0	2	1	2	0	1;7	1						1			1	1;3	1		1
1220	1992	30	1	1	1	4	2	1	1	2	1	Nurse	1	1;2	1	1			9	4	2		3	0	1	1	2	0	2	0	2	1	3	0	1;2;3;4;5;6;7;8	1	1	1	1	1	1	1	1		0	1;2;3;4;5;6	1	1	1
1221	1983	39	2	1	2	4	2	2	1	2	2	Nurse	1	1;2;3	1	1	1		7	3	1	2	2	1	1	1	1	1	1	1	1	0	1	1	1;3;6;7;8	1		1			1	1	1		1	1;2;3	1	1	1
1222	1990	32	1	1	2	2	2	1	1	1	1	Nurse	1	1;2	1	1			8	3	2		2	1	1	1	3	0	3	0	3	0	4	0	1;2;6;7;8	1	1				1	1	1		0	1;2;3;5	1	1	1
1223	2003	19	1	1	3	4	2	1	1	2	2	Nurse	1	1	1				7	3	1	1	2	1	2	0	1	1	1	1	1	0	4	0	9									1	0	3			1
1224	1992	30	1	1	2	4	2	2	1	2	2	Nurse	1	1;2	1	1			7	3	2		5	0	3	0	2	0	2	0	2	1	5	0	9									1	0	7
1225	1996	26	1	1	3	4	2	1	1	2	2	Nurse	1	1;2;3	1	1	1		6	3	2		2	1	2	0	1	1	3	0	1	0	1	1	1;2;4;5;6;7;8	1	1		1	1	1	1	1		0	1;3;4;5	1		1
1226	1996	26	1	1	2	4	2	1	1	1	1	Nurse	2											0		0		0		0		0		0											0
1227	1989	33	1	1	2	4	2	2	1	2	2	Nurse	1	1;2;3;4	1	1	1	1	6	2	1	1	2	1	1	1	1	1	1	1	1	0	1	1	6;7;8						1	1	1		1	1;2;3;4;5;6	1	1	1
1228	2001	21	1	1	3	4	2	1	3	2	2	Nurse	1	1	1				7	3	2		5	0	3	0	3	0	3	0	2	1	1	1	1;2;3;4;5;6;7;8	1	1	1	1	1	1	1	1		0	1;2	1	1
1229	1995	27	1	1	3	4	2	1	2	2	1	Nurse	1	1	1				8	3	2		5	0	3	0	1	1	3	0	1	0	1	1	1;2	1	1								0	1;3;4;5	1		1
1230	1998	24	1	1	3	4	2	1	1	2	2	Nurse	1	1	1				9	3	1	1	2	1	1	1	2	0	1	1	1	0	1	1	1;3;6;7;8	1		1			1	1	1		1	1;2;3;4;5	1	1	1
1231	1992	30	1	1	2	4	2	1	2	2	2	Nurse	1	1;2	1	1			6	3	1	2	2	1	1	1	1	1	1	1	1	0	1	1	1;3;8	1		1					1		1	1;2;3;5	1	1	1
1232	1999	23	1	1	3	4	2	1	1	2	2	Nurse	1	1	1				8	4	2		5	0	1	1	2	0	2	0	1	0	4	0	2		1								0	1	1
1233	1981	41	2	1	2	4	2	2	1	2	2	Nurse	1	1	1				6	2	1	1	2	1	2	0	1	1	1	1	1	0	1	1	1;3;6;7;8	1		1			1	1	1		1	1;2;3;4;5;6	1	1	1
1234	1989	33	1	1	2	4	2	2	2	2	2	Nurse	1	1;2;3	1	1	1		8	3	1	1	4	0	3	0	1	1	1	1	1	0	2	0	1;2;3;4;5;6;7;8	1	1	1	1	1	1	1	1		0	1;3;4;5	1		1
1235	1993	29	1	1	3	4	2	1	1	1	1	Nurse	1	2		1			5	3	2		5	0	3	0	2	0	2	0	2	1	5	0	9									1	0	7
1236	2000	22	1	1	3	4	2	1	3	2	2	Nurse	1	1;2	1	1			8	3	1	1	2	1	1	1	1	1	1	1	1	0	2	0	1;2;6	1	1				1				0	1;3;5	1		1
1237	1986	36	2	1	2	2	2	1	1	1	1	Nurse	1	1;2;3;4	1	1	1	1	1	3	2		5	0	3	0	3	0	3	0	3	0	5	0	9									1	0	7
1238	1988	34	1	1	2	4	2	2	1	2	2	Nurse	1	1	1				8	3	1	1	2	1	1	1	1	1	1	1	2	1	1	1	6;7;8						1	1	1		1	1;2;3;5	1	1	1
1239	1977	45	2	1	2	4	2	2	1	2	2	Nurse	1	1	1				6	3	1	2	2	1	3	0	2	0	1	1	2	1	1	1	3;6;7;8			1			1	1	1		1	1;2;3;4;5;6	1	1	1
1240	1995	27	1	1	3	4	2	1	1	2	2	Nurse	1	1	1				8	2	1	1	2	1	2	0	2	0	1	1	2	1	1	1	1;3;6;7;8	1		1			1	1	1		1	1;2;3;5	1	1	1
1241	1974	48	2	1	2	4	2	2	1	2	2	Nurse	1	1	1				7	2	1	1	2	1	1	1	1	1	3	0	2	1	1	1	1;3;6;8	1		1			1		1		1	1;2;3;5	1	1	1
1242	1968	54	2	1	1	4	2	2	1	2	1	Nurse	1	1	1				7	3	2		2	1	3	0	1	1	3	0	3	0	5	0	9									1	0	7
1243	1995	27	1	1	2	4	2	2	1	2	2	Nurse	1	1	1				7	3	1	1	2	1	1	1	1	1	1	1	2	1	1	1	7;8							1	1		1	1;2	1	1
1244	1996	26	1	1	2	4	2	2	1	2	2	Nurse	1	1	1				7	3	1	1	2	1	1	1	1	1	1	1	2	1	1	1	7;8							1	1		1	1;2	1	1
1245	1994	28	1	1	2	4	2	2	1	2	2	Nurse	1	1;2;3;4	1	1	1	1	7	1	1	1	2	1	1	1	1	1	1	1	2	1	1	1	1;3;6;7;8	1		1			1	1	1		1	1;2;3;4;5;6	1	1	1
1246	1997	25	1	1	3	4	2	1	2	2	2	Nurse	2											0		0		0		0		0		0											0
1247	1994	28	1	1	3	4	2	2	1	2	2	Nurse	1	1;2	1	1			6	3	2		2	1	1	1	1	1	1	1	2	1	2	0	1;2;6	1	1				1				0	2;3;4;5		1	1
1248	1996	26	1	1	3	4	2	1	2	2	2	Nurse	1	1	1				8	3	1	1	2	1	3	0	2	0	3	0	2	1	4	0	1;2;3;4;5;6;7;8	1	1	1	1	1	1	1	1		0	2;3		1	1
1249	1991	31	1	1	2	4	2	2	1	1	2	Nurse	2											0		0		0		0		0		0											0
1250	1970	52	2	1	2	2	2	2	3	1	1	Nurse	1	1;2;3;4	1	1	1	1	8	3	2		4	0	3	0	2	0	3	0	1	0	5	0	1;2;3;4	1	1	1	1						0	1;3;5;6	1		1
1251	1994	28	1	2	2	4	2	1	3	2	2	Nurse	1	1;2;3	1	1	1		6	2	1	2	1	0	2	0	2	0	2	0	2	1	1	1	1;2;3;4	1	1	1	1						0	1;2;3;4;5	1	1	1
1252	1993	29	1	1	2	4	2	1	1	2	2	Nurse	1	1;2;3;4	1	1	1	1	7	2	1	1	2	1	1	1	2	0	1	1	2	1	1	1	1;3;6;7;8	1		1			1	1	1		1	1;2	1	1
1253	1995	27	1	1	2	4	2	1	2	2	2	Nurse	2											0		0		0		0		0		0											0
1254	1993	29	1	1	2	4	2	1	1	2	2	Nurse	1	1;2;3	1	1	1		1	2	1	1	1	0	2	0	1	1	2	0	1	0	2	0	1;2;5;6	1	1			1	1				0	1;3;5	1		1
1255	1988	34	1	1	3	2	2	1	1	1	2	Nurse	1	1;2;3	1	1	1		5	1	2		1	0	1	1	1	1	1	1	1	0	1	1	1;2;6;7	1	1				1	1			0	2;3		1	1
1256	1997	25	1	2	3	4	2	1	1	2	2	Nurse	2											0		0		0		0		0		0											0
1257	1999	23	1	1	2	4	2	1	1	2	2	Nurse	1	1;2;3	1	1	1		7	1	1	1	2	1	1	1	1	1	1	1	2	1	1	1	1;3;6;7;8	1		1			1	1	1		1	1;2;3;4;5	1	1	1
1258	1995	27	1	1	3	4	2	1	1	2	2	Nurse	1	1;2;3;4	1	1	1	1	7	1	1	1	2	1	1	1	1	1	1	1	2	1	1	1	1;3;6;7;8	1		1			1	1	1		1	1;2;3;5	1	1	1
1259	1979	43	2	1	2	4	1	2	2	2	2	Nurse	1	1	1				8	2	1	1	2	1	1	1	1	1	1	1	1	0	1	1	1;3;6;7;8	1		1			1	1	1		1	1;3;4;5;6	1		1
1260	1993	29	1	1	3	4	2	1	2	2	2	Nurse	1	1;2;3;4	1	1	1	1	8	2	1	1	2	1	1	1	1	1	1	1	2	1	1	1	1;3;6;7;8	1		1			1	1	1		1	1;2	1	1
1261	1994	28	1	1	3	4	2	1	2	2	2	Nurse	1	1	1				8	3	2		5	0	3	0	2	0	3	0	2	1	2	0	2;6;7;8		1				1	1	1		0	4;5;6
1262	1997	25	1	1	3	4	2	1	1	2	2	Nurse	1	1;2;3;4	1	1	1	1	2	3	1	1	2	1	1	1	2	0	1	1	1	0	1	1	1;3;6;7	1		1			1	1			1	1;2	1	1
1263	2000	22	1	1	3	4	2	1	1	2	2	Nurse	1	1	1				8	4	1	1	2	1	1	1	1	1	1	1	1	0	1	1	1;2;6;7	1	1				1	1			0	1;2	1	1
1264	2001	21	1	1	3	4	2	1	1	2	2	Nurse	1	1;2;3;4	1	1	1	1	8	3	1	1	2	1	1	1	1	1	2	0	1	0	1	1	1;3;6;7;8	1		1			1	1	1		1	1;2	1	1
1265	1997	25	1	1	3	4	2	2	2	2	2	Nurse	1	1;2	1	1			6	3	2		5	0	3	0	3	0	3	0	3	0	5	0	9									1	0	7
1266	1995	27	1	1	2	4	2	2	2	2	2	Nurse	1	1;2;3	1	1	1		8	3	1	2	5	0	2	0	1	1	2	0	2	1	4	0	2		1								0	1;3	1		1
1267	1992	30	1	1	2	4	2	1	2	2	1	Nurse	1	1	1				4	3	2		5	0	3	0	3	0	3	0	3	0	5	0	1;2	1	1								0	7
1268	1995	27	1	1	2	4	2	1	2	2	1	Nurse	1	1	1				1	2	1	1	2	1	1	1	1	1	2	0	1	0	1	1	1;3;6;7;8	1		1			1	1	1		1	1;2;3	1	1	1
1269	1995	27	1	1	2	4	2	1	2	2	1	Nurse	1	1;2	1	1			4	2	1	1	2	1	1	1	1	1	2	0	1	0	2	0	2		1								0	1	1
1270	1994	28	1	1	2	4	2	1	1	2	2	Nurse	1	1	1				7	3	2		2	1	1	1	2	0	2	0	1	0	5	0	1;7;8	1						1	1		1	7
1271	1996	26	1	1	2	4	2	1	1	2	2	Nurse	1	1;2;3;4	1	1	1	1	6	3	2		5	0	3	0	1	1	2	0	1	0	1	1	1;3;6;7;8	1		1			1	1	1		1	1;2;3;4;5;6	1	1	1
1272	1997	25	1	1	2	4	2	1	2	2	2	Nurse	1	1	1				8	3	2		2	1	1	1	3	0	1	1	2	1	1	1	1;3;7;8	1		1				1	1		1	1;2;3;4;5;6	1	1	1
1273	2000	22	1	1	3	4	2	1	1	2	2	Nurse	1	1;4	1			1	7	3	1	1	2	1	1	1	2	0	2	0	2	1	1	1	1;3;6;7;8	1		1			1	1	1		1	1;3;5	1		1
1274	1996	26	1	1	2	4	2	1	1	2	2	Nurse	1	1	1				8	3	1	1	2	1	1	1	1	1	1	1	3	0	1	1	1;2;4;5;6;7;8	1	1		1	1	1	1	1		0	1	1
1275	1999	23	1	1	3	4	2	1	2	1	1	Nurse	2											0		0		0		0		0		0											0
1276	2002	20	1	1	3	4	2	1	1	2	2	Nurse	2											0		0		0		0		0		0											0
1277	1993	29	1	1	2	4	2	1	2	1	2	Nurse	2											0		0		0		0		0		0											0
1278	1982	40	2	1	2	4	2	2	1	2	2	Nurse	1	1;2	1	1			8	2	1	1	2	1	1	1	1	1	1	1	1	0	1	1	1;3;7;8	1		1				1	1		1	1;2;3;5	1	1	1
1279	1984	38	2	2	2	4	2	2	1	2	2	Nurse	2											0		0		0		0		0		0											0
1280	1967	55	2	1	2	2	2	2	1	1	1	Nurse	1	1	1				8	1	1	1	4	0	1	1	1	1	1	1	2	1	2	0	6						1				1	1;3;4;5	1		1
1281	1990	32	1	1	2	4	2	2	1	2	2	Nurse	1	1	1				6	4	2		2	1	1	1	2	0	2	0	2	1	5	0	9									1	0	4
1282	1991	31	1	1	3	4	2	1	1	2	2	Nurse	2											0		0		0		0		0		0											0
1283	1989	33	1	1	2	4	2	2	1	2	1	Nurse	1	1	1				8	3	2		5	0	2	0	2	0	1	1	2	1	1	1	9									1	0	7
1284	1994	28	1	1	3	4	2	1	2	2	2	Nurse	1	1	1				8	3	1	1	1	0	1	1	1	1	2	0	2	1	1	1	1;2	1	1								0	1;3;5	1		1
1285	1999	23	1	1	3	4	2	1	1	2	2	Nurse	1	1;2;3	1	1	1		6	2	1	1	2	1	1	1	2	0	1	1	2	1	1	1	1;2;6;7;8	1	1				1	1	1		0	1;2;3;5	1	1	1
1286	1995	27	1	1	2	4	2	1	1	2	2	Nurse	1	1	1				7	3	1	1	5	0	3	0	2	0	2	0	2	1	5	0	9									1	0	1;2;3;4;5;6	1	1	1
1287	2000	22	1	1	3	4	2	1	1	1	1	Nurse	1	1;2;3;4	1	1	1	1	6	2	2		1	0	2	0	1	1	1	1	2	1	3	0	2;3;5;6		1	1		1	1				0	1;4	1
1288	1998	24	1	1	3	4	2	1	1	2	2	Nurse	1	1	1				7	3	2		2	1	1	1	1	1	1	1	1	0	3	0	1;3;7;8	1		1				1	1		1	1;5	1
1289	1994	28	1	1	3	4	2	1	1	2	2	Nurse	1	1	1				7	2	1	1	5	0	3	0	1	1	3	0	2	1	2	0	9									1	0	7
1290	1980	42	2	1	1	4	2	2	1	2	2	Nurse	2											0		0		0		0		0		0											0
1291	1998	24	1	1	3	4	2	1	1	2	2	Nurse	1	1	1				8	3	1	1	3	0	1	1	1	1	1	1	3	0	1	1	1;2;3;4;5;6	1	1	1	1	1	1				0	1;2;3;4;5;6	1	1	1
1292	1998	24	1	1	3	4	2	1	1	2	2	Nurse	1	1;2;3	1	1	1		8	2	1	1	2	1	1	1	1	1	1	1	2	1	1	1	1;3;6;7;8	1		1			1	1	1		1	1;2;3;5	1	1	1
1293	1988	34	1	1	2	4	2	2	1	2	2	Nurse	1	1;2;4	1	1		1	9	3	1	1	2	1	1	1	2	0	1	1	2	1	1	1	1;3;6;7;8	1		1			1	1	1		1	1;2;3;4	1	1	1
1294	1990	32	1	1	2	4	2	1	1	2	2	Nurse	2											0		0		0		0		0		0											0
1295	1994	28	1	1	2	4	2	1	2	2	2	Nurse	1	1	1				9	2	1	1	1	0	1	1	1	1	1	1	2	1	1	1	1;2;6;7;8	1	1				1	1	1		0	1;3;5	1		1
1296	1971	51	2	1	2	4	2	2	1	2	2	Nurse	1	1;2;4	1	1		1	1	2	1	1	2	1	1	1	1	1	1	1	2	1	1	1	1;3;6;7;8	1		1			1	1	1		1	1;2;3;4;5;6	1	1	1
1297	1998	24	1	1	3	4	2	1	1	2	2	Nurse	1	1	1				7	3	2		2	1	1	1	1	1	1	1	1	0	1	1	1;3;6;7;8	1		1			1	1	1		1	1;2;3;4;5;6	1	1	1
1298	1986	36	2	1	2	4	2	2	1	2	2	Nurse	1	1	1				5	2	1	1	2	1	1	1	2	0	1	1	1	0	1	1	3;7			1				1			1	3			1
1299	1991	31	1	1	2	4	2	2	1	2	2	Nurse	1	1	1				8	4	2		2	1	1	1	1	1	3	0	1	0	1	1	1;3;6;7;8	1		1			1	1	1		1	1;2;3	1	1	1
1300	2001	21	1	1	2	4	2	1	1	2	2	Nurse	1	1;3	1		1		8	3	1	1	2	1	1	1	1	1	1	1	2	1	1	1	1;3;6;7;8	1		1			1	1	1		1	1;2;3;4;5;6	1	1	1
1301	1995	27	1	1	2	4	2	1	1	2	2	Nurse	1	1	1				8	3	1	1	2	1	3	0	1	1	1	1	2	1	1	1	1;3	1		1							1	1;2;3;4;5;6	1	1	1
1302	1995	27	1	1	2	4	2	1	1	2	2	Nurse	1	1	1				9	3	2		5	0	3	0	3	0	3	0	3	0	2	0	9									1	0	7
1303	1990	32	1	1	2	4	2	2	1	2	2	Nurse	2											0		0		0		0		0		0											0
1304	1982	40	2	1	2	4	2	2	1	2	2	Nurse	1	1;2;4	1	1		1	5	3	1	2	1	0	1	1	1	1	2	0	1	0	1	1	9									1	0	4;5;6
1305	1999	23	1	1	3	3	2	1	1	2	1	Nurse	1	1;2	1	1			6	3	1	1	1	0	1	1	1	1	1	1	2	1	2	0	2		1								0	1;2;3;4;5	1	1	1
1306	1982	40	2	1	2	4	2	2	1	2	2	Nurse	1	1	1				6	3	1	1	2	1	1	1	1	1	1	1	1	0	1	1	1;2;3;6;7;8	1	1	1			1	1	1		0	1;2;3;5	1	1	1
1307	1988	34	1	1	2	4	2	2	2	2	2	Nurse	1	1	1				9	3	2		2	1	1	1	2	0	1	1	1	0	1	1	1;3;6;7;8	1		1			1	1	1		1	1;2;3;4;5;6	1	1	1
1308	1993	29	1	1	2	4	2	1	1	2	2	Nurse	1	1	1				1	2	1	1	1	0	1	1	1	1	1	1	1	0	1	1	1;2	1	1								0	1	1
1309	1997	25	1	1	3	2	2	1	1	1	1	Nurse	1	1	1				9	4	1	1	1	0	1	1	1	1	1	1	3	0	1	1	1	1									1	1	1
1310	1986	36	2	1	2	2	2	2	1	1	1	Nurse	2											0		0		0		0		0		0											0
1311	1996	26	1	1	3	2	2	1	1	1	1	Nurse	1	1;2;3;4	1	1	1	1	9	4	1	1	2	1	1	1	2	0	1	1	2	1	5	0	1;2	1	1								0	1;5	1
1312	1989	33	1	1	2	4	2	1	1	2	1	Nurse	1	1;2;3;4	1	1	1	1	8	1	1	1	1	0	1	1	1	1	1	1	2	1	1	1	1;2;3;4;5;6;7;8	1	1	1	1	1	1	1	1		0	1;2;3;4;5;6	1	1	1
1313	1971	51	2	1	2	4	2	2	1	2	2	Nurse	2											0		0		0		0		0		0											0
1314	1999	23	1	1	3	2	2	2	1	1	2	Nurse	1	1	1				7	3	1	1	2	1	1	1	2	0	2	0	1	0	1	1	1	1									1	3			1
1315	1994	28	1	2	2	6	2	1	3	1	2	Nurse	1	1;2	1	1			4	3	2		5	0	3	0	3	0	3	0	3	0	5	0	9									1	0	7
1316	1995	27	1	1	3	4	2	1	1	1	1	Nurse	2											0		0		0		0		0		0											0
1317	1979	43	2	1	2	4	2	2	2	2	2	Nurse	1	1;2	1	1			4	2	1	1	1	0	1	1	2	0	1	1	2	1	2	0	1;2;4;5;6;7;8	1	1		1	1	1	1	1		0	2		1
1318	1985	37	2	1	2	2	2	2	2	1	1	Nurse	1	1;2	1	1			6	3	1	1	3	0	1	1	1	1	1	1	2	1	2	0	3;7			1				1			1	2;3;5		1	1
1319	1974	48	2	1	2	2	2	2	3	2	2	Nurse	1	1	1				6	2	1	1	1	0	1	1	1	1	1	1	2	1	2	0	1	1									1	2		1
1320	1995	27	1	1	3	4	2	1	3	2	2	Nurse	2											0		0		0		0		0		0											0
1321	1974	48	2	1	2	2	2	2	3	2	2	Nurse	1	1	1				4	2	1	1	5	0	3	0	2	0	3	0	1	0	5	0	9									1	0	2;3;4;5		1	1
1322	1966	56	2	1	2	2	2	2	3	2	2	Nurse	1	1	1				4	2	1	1	5	0	3	0	3	0	3	0	3	0	5	0	9									1	0	7
1323	1981	41	2	1	2	4	2	2	2	2	2	Nurse	1	1	1				4	1	1	1	1	0	3	0	1	1	1	1	2	1	1	1	1	1									1	2		1
1324	1981	41	2	1	1	4	2	1	1	2	2	Nurse	1	1;2;3;4	1	1	1	1	7	3	1	1	2	1	1	1	1	1	1	1	1	0	1	1	3;4;5;6;7;8			1	1	1	1	1	1		0	1;2;3;5	1	1	1
1325	1973	49	2	1	1	2	2	2	3	2	2	Nurse	1	1	1				2	3	1	1	1	0	3	0	2	0	3	0	3	0	5	0	9									1	0	3			1
1326	1965	57	2	1	2	4	2	2	2	2	2	Nurse	1	1	1				1	1	1	1	1	0	1	1	1	1	1	1	2	1	1	1	9									1	0	1;6	1
1327	1972	50	2	1	1	2	2	2	3	2	2	Nurse	1	1;2	1	1			9	3	2		5	0	3	0	3	0	3	0	3	0	5	0	9									1	0	5;6
1328	1986	36	2	1	2	4	2	2	1	2	2	Nurse	1	1	1				8	3	1	1	2	1	2	0	1	1	1	1	2	1	1	1	3;4;5;6;7;8			1	1	1	1	1	1		0	2;3;5		1	1
1329	1977	45	2	1	2	4	2	2	2	1	1	Nurse	1	4				1	1	2	1	1	5	0	3	0	1	1	2	0	2	1	1	1	5;6					1	1				0	1	1
1330	1989	33	1	1	2	4	2	1	2	2	2	Nurse	2											0		0		0		0		0		0											0
1331	1993	29	1	1	2	4	2	1	1	2	2	Nurse	2											0		0		0		0		0		0											0
1332	1993	29	1	1	2	4	2	1	2	2	1	Nurse	1	1;2;3;4	1	1	1	1	6	2	1	1	1	0	1	1	1	1	2	0	2	1	3	0	1;2;6;7;8	1	1				1	1	1		0	1;2;3;4;5;6	1	1	1
1333	1992	30	1	1	2	4	2	1	2	2	2	Nurse	1	1;2;4;5	1	1		1	6	3	2		5	0	3	0	2	0	3	0	3	0	5	0	9									1	0	7
1334	1986	36	2	1	2	4	2	2	2	2	2	Nurse	1	1	1				8	2	1	1	2	1	2	0	1	1	1	1	2	1	1	1	1;3;6;7;8	1		1			1	1	1		1	1	1
1335	1970	52	2	1	2	4	2	2	1	2	1	Nurse	1	4				1	8	3	2		5	0	3	0	3	0	3	0	3	0	5	0	9									1	0	7
1336	1988	34	1	1	2	4	2	1	1	2	2	Nurse	1	1	1				8	3	1	1	2	1	1	1	1	1	1	1	2	1	1	1	1;3;6;7;8	1		1			1	1	1		1	1;2;3;5	1	1	1
1337	1988	34	1	1	2	4	2	2	1	2	2	Nurse	1	1	1				6	3	2		5	0	3	0	1	1	3	0	3	0	5	0	9									1	0	7
1338	1989	33	1	1	2	2	2	1	1	1	1	Nurse	1	1;4	1			1	6	4	2		5	0	3	0	3	0	3	0	3	0	5	0	9									1	0	7
1339	1997	25	1	1	3	2	2	1	1	1	1	Nurse	1	1	1				5	3	1	1	5	0	3	0	3	0	3	0	3	0	5	0	9									1	0	7
1340	1987	35	1	1	2	2	2	1	3	2	2	Nurse	1	1	1				4	3	1	1	1	0	3	0	2	0	2	0	2	1	2	0	2;5;6		1			1	1				0	2;3;4;5;6		1	1
1341	1988	34	1	1	2	2	2	1	1	1	1	Nurse	1	1;2;3;4	1	1	1	1	6	2	1	1	2	1	1	1	1	1	1	1	1	0	1	1	1;3;6;7;8	1		1			1	1	1		1	1;2;3;4;5;6	1	1	1
1342	1987	35	1	1	2	4	2	2	1	2	1	Nurse	1	1	1				8	3	2		5	0	3	0	2	0	2	0	2	1	3	0	3;7;8			1				1	1		1	1;3;4	1		1
1343	1984	38	2	1	2	4	2	2	1	2	2	Nurse	1	1	1				2	2	1	1	2	1	2	0	2	0	1	1	2	1	1	1	1;3;6;7;8	1		1			1	1	1		1	1;2;3;4;5	1	1	1
1344	1987	35	1	1	2	4	2	2	1	2	1	Nurse	1	1	1				6	3	2		5	0	3	0	3	0	3	0	3	0	5	0	9									1	0	7
1345	1989	33	1	1	2	2	2	1	1	1	1	Nurse	1	1	1				5	3	1	1	2	1	1	1	2	0	2	0	2	1	4	0	1;3;6;7;8	1		1			1	1	1		1	2		1
1346	1981	41	2	1	2	4	2	2	1	1	2	Nurse	1	1	1				5	3	2		5	0	3	0	3	0	3	0	3	0	2	0	9									1	0	7
1347	1989	33	1	1	3	4	2	1	1	1	2	Nurse	2											0		0		0		0		0		0											0
1348	1989	33	1	1	2	4	2	2	1	2	2	Nurse	1	1	1				9	3	1	2	5	0	3	0	1	1	1	1	1	0	1	1	9									1	0	1	1
1349	1993	29	1	1	2	4	2	1	1	1	1	Nurse	2											0		0		0		0		0		0											0
1350	1990	32	1	1	2	2	2	2	1	1	1	Nurse	1	1	1				7	3	1	1	2	1	1	1	2	0	2	0	1	0	2	0	3;6;7;8			1			1	1	1		1	2;3;4;5		1	1
1351	1998	24	1	1	3	4	2	1	1	1	2	Nurse	2											0		0		0		0		0		0											0
1352	1966	56	2	1	2	2	2	2	1	1	1	Nurse	1	1	1				6	2	1	1	2	1	1	1	1	1	2	0	2	1	2	0	1;2;3;4;5;6;7;8	1	1	1	1	1	1	1	1		0	2;3;4;5;6		1	1
1353	1983	39	2	1	2	4	2	2	2	2	2	Nurse	1	1	1				9	2	1	2	4	0	3	0	2	0	1	1	2	1	1	1	1;2;7	1	1					1			0	7
1354	1991	31	1	1	2	4	2	1	1	2	2	Nurse	1	1;2;3	1	1	1		7	2	1	1	2	1	1	1	1	1	2	0	3	0	1	1	1;3;6;7;8	1		1			1	1	1		1	1;2;3;5	1	1	1
1355	1983	39	2	1	2	2	2	2	1	1	1	Nurse	1	1	1				8	3	2		2	1	3	0	2	0	3	0	1	0	5	0	9									1	0	1;2;3;4;5	1	1	1
1356	1990	32	1	1	2	4	2	2	1	2	1	Nurse	1	2		1			9	3	2		1	0	3	0	2	0	1	1	2	1	1	1	1;4	1			1						0	5
1357	1992	30	1	1	1	4	2	1	1	2	1	Nurse	1	1;2	1	1			6	4	2		3	0	1	1	2	0	1	1	2	1	3	0	1;2;3;4;5;6;7;8	1	1	1	1	1	1	1	1		0	1;2;3;4;5;6	1	1	1
1358	1998	24	1	1	3	4	2	1	1	2	2	Nurse	1	1;2;3;4	1	1	1	1	7	1	1	1	3	0	1	1	1	1	1	1	2	1	1	1	1;3;6;7;8	1		1			1	1	1		1	1;2;3	1	1	1
1359	2001	21	1	1	3	2	2	1	1	1	2	Nurse	1	1;2;3	1	1	1		6	2	1	1	2	1	2	0	2	0	2	0	1	0	2	0	1;2;3;4;5;6;7;8	1	1	1	1	1	1	1	1		0	2;3;4;5;6		1	1
1360	1989	33	1	2	2	4	2	1	1	1	1	Nurse	2											0		0		0		0		0		0											0
1361	1989	33	1	1	2	4	2	2	1	2	1	Nurse	1	1	1				9	3	2		2	1	1	1	2	0	1	1	2	1	5	0	4;5;6				1	1	1				0	1;2;3;4;5;6	1	1	1
1362	1991	31	1	1	2	4	2	1	1	2	2	Nurse	1	1;2;3	1	1	1		9	3	1	1	2	1	1	1	1	1	1	1	1	0	1	1	1;3;7;8	1		1				1	1		1	1;2;3;4;5	1	1	1
1363	1989	33	1	1	2	4	2	2	1	2	2	Nurse	1	1;2	1	1			8	4	2		2	1	1	1	1	1	1	1	2	1	1	1	1;3;6;7;8	1		1			1	1	1		1	1;2;5	1	1
1364	1999	23	1	1	3	4	2	1	1	2	2	Nurse	1	1;2	1	1			7	2	1	1	2	1	1	1	1	1	1	1	1	0	1	1	3;4;5;6;7;8			1	1	1	1	1	1		0	1;3;4;5	1		1
1365	1997	25	1	1	3	4	2	1	1	2	2	Nurse	2											0		0		0		0		0		0											0
1366	1984	38	2	1	2	2	2	2	1	1	1	Nurse	2											0		0		0		0		0		0											0
1367	1988	34	1	1	2	4	2	2	1	2	1	Nurse	2											0		0		0		0		0		0											0
1368	1998	24	1	1	3	2	2	1	1	1	1	Nurse	1	1	1				5	3	2		5	0	3	0	3	0	3	0	3	0	5	0	9									1	0	7
1369	1988	34	1	1	2	4	2	2	1	2	2	Nurse	1	1	1				6	3	1	1	2	1	1	1	2	0	1	1	2	1	1	1	1;3;7;8	1		1				1	1		1	1;3;4;5;6	1		1
1370	1993	29	1	1	2	4	2	1	1	1	1	Nurse	1	1	1				9	4	2		5	0	1	1	1	1	1	1	3	0	5	0	9									1	0	7
1371	1999	23	1	1	2	4	2	1	1	2	2	Nurse	1	1	1				1	3	1	1	1	0	2	0	1	1	1	1	2	1	2	0	2		1								0	1	1
1372	1991	31	1	1	2	2	2	1	1	1	2	Nurse	1	1;2;3;4	1	1	1	1	4	2	1	1	3	0	1	1	1	1	2	0	1	0	2	0	2;6;7		1				1	1			0	3;4			1
1373	1972	50	2	1	2	4	2	2	1	2	2	Nurse	2											0		0		0		0		0		0											0
1374	1987	35	1	1	2	4	2	2	1	2	2	Nurse	2											0		0		0		0		0		0											0
1375	1989	33	1	1	2	2	2	1	1	1	1	Nurse	1	1;2;3;4	1	1	1	1	6	3	1	1	2	1	1	1	1	1	1	1	1	0	2	0	2;7;8		1					1	1		0	2		1
1376	1981	41	2	1	2	4	2	2	1	1	1	Nurse	1	1	1				4	3	1	1	1	0	2	0	2	0	2	0	2	1	2	0	1	1									1	3;4;6			1
1377	1990	32	1	1	2	4	2	1	1	2	2	Nurse	1	1;2;3	1	1	1		6	3	1	1	2	1	1	1	1	1	1	1	2	1	1	1	1;3;6	1		1			1				1	1;2;3;4;5;6	1	1	1
1378	1989	33	1	1	2	4	2	2	2	2	1	Nurse	1	1	1				9	4	2		5	0	3	0	3	0	3	0	3	0	5	0	9									1	0	7
1379	1997	25	1	1	2	4	2	1	1	1	1	Nurse	1	1	1				7	2	1	1	2	1	1	1	2	0	1	1	1	0	1	1	1;2;5;6;7;8	1	1			1	1	1	1		0	3			1
1380	1993	29	1	1	2	1	2	1	3	2	2	Nurse	1	1;2;3;4	1	1	1	1	4	1	1	1	1	0	1	1	2	0	1	1	2	1	2	0	1;4	1			1						0	2;3;5		1	1
1381	1988	34	1	1	2	2	2	2	2	1	1	Nurse	1	1	1				4	3	1	1	5	0	3	0	3	0	1	1	2	1	2	0	2;7;8		1					1	1		0	7
1382	1994	28	1	1	2	4	2	1	1	1	1	Nurse	2											0		0		0		0		0		0											0
1383	1993	29	1	1	2	4	2	1	1	2	2	Nurse	1	1	1				4	3	1	1	2	1	1	1	1	1	1	1	2	1	1	1	1;3;6;7;8	1		1			1	1	1		1	1;2;3;4;5;6	1	1	1
1384	2001	21	1	1	3	4	2	1	1	2	2	Nurse	1	1	1				8	1	1	1	2	1	1	1	1	1	1	1	1	0	2	0	1;2;3;4;5;6;7;8	1	1	1	1	1	1	1	1		0	1;2;3;4;5;6	1	1	1
1385	1986	36	2	1	2	2	2	2	1	1	1	Nurse	1	1	1				8	3	1	1	2	1	1	1	1	1	1	1	1	0	5	0	1;2	1	1								0	3;4			1
1386	1995	27	1	1	2	4	2	2	1	1	1	Nurse	1	1;2	1	1			9	3	1	1	1	0	1	1	2	0	2	0	2	1	2	0	1;2;6;7;8	1	1				1	1	1		0	1;3;4;5	1		1
1387	1993	29	1	1	2	4	2	1	1	2	2	Nurse	1	1;2;3	1	1	1		8	3	1	2	5	0	1	1	3	0	3	0	2	1	5	0	9									1	0	7
1388	1999	23	1	1	3	4	2	1	1	2	2	Nurse	1	1;2;3	1	1	1		9	3	1	1	2	1	2	0	2	0	1	1	2	1	1	1	1;3;6;7;8	1		1			1	1	1		1	1;2;3;4;5	1	1	1
1389	1994	28	1	1	2	2	2	1	3	1	1	Nurse	1	1	1				9	2	2		1	0	1	1	1	1	2	0	2	1	2	0	3			1							1	2		1
1390	1995	27	1	1	2	4	2	1	1	2	2	Nurse	1	1;2;3	1	1	1		7	2	1	1	4	0	1	1	2	0	3	0	2	1	2	0	1;2;6	1	1				1				0	1;3	1		1
1391	1978	44	2	1	2	4	2	2	1	2	1	Nurse	1	1;2	1	1			7	3	1	1	4	0	1	1	1	1	1	1	2	1	1	1	6;7;8						1	1	1		1	1;2;3	1	1	1
1392	1981	41	2	1	2	4	2	2	2	1	1	Nurse	1	1	1				6	3	1	1	2	1	1	1	1	1	1	1	1	0	1	1	1;3;6;7;8	1		1			1	1	1		1	1;2;3;4;5;6	1	1	1
1393	1990	32	1	1	2	2	2	1	1	1	1	Nurse	1	1	1				8	3	1	1	2	1	1	1	2	0	1	1	1	0	1	1	1;2;3;4;5;6;7;8	1	1	1	1	1	1	1	1		0	2;3;4;5;6		1	1
1394	1985	37	2	1	3	2	2	1	1	1	1	Nurse	1	1;4	1			1	7	2	1	1	2	1	1	1	1	1	1	1	1	0	1	1	1;2;3;4;5;6;7;8	1	1	1	1	1	1	1	1		0	2;3;4;5;6		1	1
1395	1995	27	1	1	3	2	2	1	1	2	2	Nurse	1	1;2;3;4	1	1	1	1	7	2	1	1	2	1	1	1	1	1	1	1	1	0	1	1	1;3;6;7;8	1		1			1	1	1		1	1;2;3;5	1	1	1
1396	2002	20	1	1	3	4	2	1	2	2	1	Nurse	1	1;2;3;4	1	1	1	1	9	3	1	2	5	0	1	1	2	0	3	0	1	0	2	0	3;5;6;7;8			1		1	1	1	1		0	2;3;5		1	1
1397	1972	50	2	1	2	2	2	2	1	1	1	Nurse	1	1;2;3;4	1	1	1	1	4	2	1	1	2	1	1	1	1	1	1	1	1	0	1	1	3;6;7;8			1			1	1	1		1	1;2;3;4;5;6	1	1	1
1398	1987	35	1	1	2	2	2	2	1	1	1	Nurse	1	1;2;3	1	1	1		6	3	2		5	0	3	0	2	0	2	0	2	1	2	0	9									1	0	2		1
1399	1993	29	1	1	3	2	2	1	3	1	2	Nurse	1	1	1				8	3	2		2	1	3	0	1	1	3	0	3	0	5	0	9									1	0	3;4;5			1
1400	1965	57	2	1	2	2	1	2	1	1	1	Nurse	1	1;2;3;4	1	1	1	1	6	3	1	1	2	1	1	1	3	0	2	0	2	1	5	0	1;2;3;4;5;6;7;8	1	1	1	1	1	1	1	1		0	3;4;5			1
1401	1979	43	2	1	2	2	2	1	3	1	2	Nurse	1	1	1				8	3	1	1	5	0	3	0	1	1	1	1	1	0	5	0	9									1	0	1;3;5	1		1
1402	1998	24	1	1	2	4	1	1	1	2	2	Nurse	1	1;3;4	1		1	1	6	3	2		5	0	3	0	1	1	2	0	1	0	1	1	1;3;6;7;8	1		1			1	1	1		1	1;2;3;4;5;6	1	1	1
1403	1988	34	1	1	2	2	2	1	1	1	1	Nurse	1	1	1				8	2	2		5	0	2	0	2	0	1	1	2	1	5	0	1;2;8	1	1						1		0	3;4;5			1
1404	1987	35	1	1	2	2	2	2	1	1	1	Nurse	1	1;2;3	1	1	1		6	3	1	1	2	1	2	0	2	0	2	0	2	1	2	0	3;7			1				1			1	2		1
1405	1972	50	2	1	2	2	2	2	1	2	2	Nurse	1	5					8	2	1	1	2	1	1	1	1	1	1	1	1	0	1	1	1;3;6;7;8	1		1			1	1	1		1	1;2;3;5	1	1	1
1406	1996	26	1	1	3	2	2	1	1	2	2	Nurse	2											0		0		0		0		0		0											0
1407	1996	26	1	1	3	2	2	1	1	2	2	Nurse	1	1;2;3	1	1	1		8	3	1	1	2	1	1	1	1	1	1	1	1	0	1	1	1;3;6;7;8	1		1			1	1	1		1	1;2;3;5	1	1	1
1408	1986	36	2	1	2	4	2	2	1	2	1	Nurse	1	2		1			6	3	2		5	0	3	0	2	0	1	1	3	0	5	0	1;3;6;7;8	1		1			1	1	1		1	1;3;4;5	1		1
1409	1996	26	1	1	3	2	2	1	1	2	2	Nurse	2											0		0		0		0		0		0											0
1410	1996	26	1	1	2	2	2	1	3	1	2	Nurse	1	1	1				9	3	1	1	3	0	1	1	1	1	1	1	3	0	1	1	1;2;6;7;8	1	1				1	1	1		0	1;2;3;4;5	1	1	1
1411	1992	30	1	1	3	2	2	2	1	1	1	Nurse	1	1	1				8	2	2		1	0	1	1	2	0	2	0	2	1	1	1	1;2;6	1	1				1				0	2;3;4		1	1
1412	1991	31	1	1	2	2	2	1	1	2	2	Nurse	1	1;2;3	1	1	1		8	2	1	1	2	1	1	1	1	1	1	1	1	0	1	1	1;2;3;6;7;8	1	1	1			1	1	1		0	1;2;3;5	1	1	1
1413	1992	30	1	1	2	4	2	1	1	2	2	Nurse	1	1;2;3	1	1	1		9	3	1	1	2	1	1	1	1	1	1	1	2	1	1	1	1;3;6;7;8	1		1			1	1	1		1	1;2;3;4;5	1	1	1
1414	1989	33	1	1	1	2	2	1	1	1	1	Nurse	1	1	1				8	3	1	1	2	1	1	1	2	0	1	1	3	0	5	0	1;3;6;7;8	1		1			1	1	1		1	1	1
1415	1987	35	1	1	2	2	2	2	1	1	1	Nurse	1	1	1				5	3	1	1	2	1	1	1	2	0	1	1	2	1	1	1	1;3;5;6;8	1		1		1	1		1		0	1;2;3;5	1	1	1
1416	1988	34	1	1	2	4	2	2	1	2	2	Nurse	1	1	1				8	2	1	2	2	1	1	1	2	0	1	1	1	0	1	1	1;3;6;7;8	1		1			1	1	1		1	1;2;3;5	1	1	1
1417	2000	22	1	1	3	4	2	1	1	2	2	Nurse	1	1;2	1	1			9	4	1	1	2	1	1	1	1	1	1	1	1	0	3	0	1;2	1	1								0	1;3	1		1
1418	1969	53	2	1	2	2	2	2	1	1	1	Nurse	2											0		0		0		0		0		0											0
1419	1993	29	1	1	2	2	2	1	1	1	1	Nurse	1	1	1				9	3	2		5	0	3	0	3	0	3	0	3	0	2	0	9									1	0	7
1420	1969	53	2	1	2	2	1	2	1	1	1	Nurse	1	1	1				2	1	1	1	5	0	1	1	1	1	1	1	1	0	1	1	1;2;3	1	1	1							0	2		1
1421	1988	34	1	1	2	4	2	2	1	2	2	Nurse	1	1	1				5	3	1	1	2	1	1	1	1	1	3	0	3	0	1	1	9									1	0	4
1422	1995	27	1	1	3	2	2	1	2	2	2	Nurse	1	1	1				8	1	1	1	2	1	1	1	1	1	1	1	1	0	1	1	1	1									1	1	1
1423	1996	26	1	1	3	4	2	1	1	2	2	Nurse	1	1;2;3	1	1	1		5	2	1	1	2	1	1	1	2	0	1	1	2	1	1	1	1;3;6;7	1		1			1	1			1	1;3;5	1		1
1424	1994	28	1	1	2	2	2	1	1	1	1	Nurse	1	1	1				6	3	1	1	2	1	1	1	2	0	1	1	2	1	1	1	1;3;6;7;8	1		1			1	1	1		1	2		1
1425	1974	48	2	1	2	4	2	2	1	2	1	Nurse	1	1;2	1	1			8	2	1	1	2	1	1	1	1	1	1	1	1	0	1	1	1;3;6;7;8	1		1			1	1	1		1	1;2;3;5	1	1	1
1426	1993	29	1	1	2	2	2	1	1	2	2	Nurse	2											0		0		0		0		0		0											0
1427	1992	30	1	1	3	4	2	1	1	2	2	Nurse	1	1;2;3	1	1	1		3	2	1	1	2	1	1	1	2	0	1	1	2	1	1	1	1;3;6;7	1		1			1	1			1	1;3;5	1		1
1428	1997	25	1	1	3	4	2	1	1	2	2	Nurse	1	1;2;3	1	1	1		3	2	1	1	2	1	1	1	2	0	1	1	2	1	1	1	1;3;6;7	1		1			1	1			1	1;3;5	1		1
1429	1991	31	1	1	3	4	2	1	1	2	2	Nurse	1	1	1				6	2	1	1	2	1	1	1	2	0	1	1	2	1	1	1	1;3;6;7	1		1			1	1			1	1;3;5	1		1
1430	1988	34	1	1	1	2	2	1	1	1	1	Nurse	1	1;2;3	1	1	1		6	3	2		2	1	1	1	2	0	2	0	2	1	1	1	1;3;6;7;8	1		1			1	1	1		1	2;3		1	1
1431	1972	50	2	1	2	4	1	1	1	2	2	Nurse	1	1;2;4	1	1		1	2	2	1	1	2	1	2	0	2	0	1	1	2	1	1	1	1;3;6;7;8	1		1			1	1	1		1	1;2;3;4;5	1	1	1
1432	1983	39	2	1	2	2	2	1	1	1	1	Nurse	1	1;4	1			1	8	4	2		5	0	3	0	3	0	1	1	1	0	2	0	9									1	0	7
1433	1981	41	2	1	2	2	2	1	1	1	1	Nurse	1	1;2;3;4	1	1	1	1	4	2	1	1	2	1	1	1	2	0	1	1	1	0	1	1	1;2;3;4;5;6;7;8	1	1	1	1	1	1	1	1		0	2;3;4;5;6		1	1
1434	1998	24	1	1	3	4	2	1	1	2	2	Nurse	1	1	1				5	3	1	1	2	1	3	0	1	1	1	1	3	0	2	0	1;3;6;7;8	1		1			1	1	1		1	1	1
1435	1975	47	2	1	2	2	2	2	1	2	2	Nurse	2											0		0		0		0		0		0											0
1436	1986	36	2	1	2	2	2	2	1	2	2	Nurse	1	1;2;3;4	1	1	1	1	7	2	1	1	2	1	1	1	1	1	1	1	2	1	1	1	1;3;6;7;8	1		1			1	1	1		1	1;2;3;4;5	1	1	1
1437	1985	37	2	1	2	2	2	2	1	2	2	Nurse	1	1;2;3;4	1	1	1	1	6	3	1	1	2	1	1	1	1	1	1	1	2	1	1	1	1;3;6;7;8	1		1			1	1	1		1	1;2;3;4;5	1	1	1
1438	1989	33	1	1	2	2	2	1	1	1	1	Nurse	1	1;2	1	1			6	3	2		4	0	3	0	2	0	1	1	1	0	1	1	1;2	1	1								0	7
1439	1992	30	1	1	2	2	2	1	1	2	2	Nurse	1	1;4	1			1	7	3	1	1	2	1	1	1	1	1	1	1	2	1	1	1	1;3;6;7;8	1		1			1	1	1		1	1;2;3;4;5	1	1	1
1440	1985	37	2	1	2	2	2	2	1	2	2	Nurse	1	1;2;3;4	1	1	1	1	7	2	1	1	2	1	1	1	1	1	1	1	1	0	1	1	1;3;6;7;8	1		1			1	1	1		1	1;2;3;4;5	1	1	1
1441	1995	27	1	1	2	2	2	1	1	2	2	Nurse	1	1;2;3;4	1	1	1	1	6	3	1	1	2	1	1	1	1	1	1	1	1	0	1	1	1;3;6;7;8	1		1			1	1	1		1	1;2;3;4;5	1	1	1
1442	1971	51	2	1	2	2	2	2	1	2	2	Nurse	1	1;4	1			1	6	3	1	1	2	1	1	1	1	1	1	1	2	1	1	1	1;3;6;7;8	1		1			1	1	1		1	1;2;3;4;5	1	1	1
1443	1993	29	1	1	3	2	2	1	1	2	2	Nurse	1	1;4	1			1	7	3	1	1	2	1	1	1	1	1	1	1	2	1	1	1	1;3;6;7;8	1		1			1	1	1		1	1;2;3;4;5	1	1	1
1444	1995	27	1	1	2	2	2	1	1	1	1	Nurse	1	1	1				7	3	1	1	5	0	1	1	2	0	1	1	1	0	2	0	1;3;4;5;6;7;8	1		1	1	1	1	1	1		0	3;4;5			1
1445	1998	24	1	1	3	2	2	1	1	1	1	Nurse	2											0		0		0		0		0		0											0
1446	1988	34	1	1	2	2	2	1	1	2	2	Nurse	1	1;2;3;4	1	1	1	1	7	2	1	1	2	1	1	1	1	1	1	1	2	1	1	1	1;3;6;7	1		1			1	1			1	1;2;3;4;5	1	1	1
1447	1985	37	2	1	2	2	2	2	1	1	2	Nurse	1	1	1				8	2	1	1	5	0	3	0	1	1	3	0	2	1	5	0	9									1	0	5
1448	1988	34	1	1	2	2	2	1	1	1	2	Nurse	1	1	1				6	3	1	1	5	0	3	0	3	0	3	0	2	1	5	0	9									1	0	7
1449	1997	25	1	1	3	2	2	1	1	1	1	Nurse	1	4				1	9	2	1	1	4	0	2	0	1	1	1	1	2	1	5	0	3;7			1				1			1	2		1
1450	1988	34	1	1	2	2	2	1	3	2	2	Nurse	1	1;2;3	1	1	1		6	2	1	1	2	1	1	1	2	0	1	1	2	1	2	0	1;2	1	1								0	3			1
1451	1993	29	1	1	2	2	2	1	1	1	1	Nurse	1	1	1				6	3	1	1	5	0	1	1	1	1	1	1	2	1	2	0	1;2;3;4;5;6;7	1	1	1	1	1	1	1			0	2		1
1452	1992	30	1	1	2	2	2	1	1	2	2	Nurse	1	1;2;5	1	1			7	2	1	1	2	1	1	1	2	0	1	1	2	1	1	1	1;3;6;7;8	1		1			1	1	1		1	1;2;3;4;5;6	1	1	1
1453	1993	29	1	1	2	4	2	1	1	2	2	Nurse	1	1;2;3;4	1	1	1	1	9	3	1	1	3	0	3	0	2	0	2	0	1	0	5	0	1;2;7	1	1					1			0	2;3		1	1
1454	1988	34	1	1	2	2	2	1	1	1	1	Nurse	1	1	1				8	3	1	1	2	1	1	1	2	0	2	0	2	1	2	0	2;4;5;6;7		1		1	1	1	1			0	1;3;4;5	1		1
1455	1991	31	1	1	3	2	2	1	1	1	1	Nurse	1	1	1				9	2	1	1	2	1	1	1	1	1	2	0	1	0	2	0	1;3;6;7;8	1		1			1	1	1		1	1;3;5	1		1
1456	1986	36	2	1	2	2	2	1	1	1	1	Nurse	1	1	1				8	2	1	1	2	1	1	1	1	1	1	1	2	1	1	1	1;3;6;7;8	1		1			1	1	1		1	1;2;3;4;5;6	1	1	1
1457	1986	36	2	1	2	2	2	2	1	1	1	Nurse	1	1	1				9	3	1	1	2	1	1	1	2	0	2	0	2	1	1	1	1;2;7	1	1					1			0	1;3	1		1
1458	1988	34	1	1	2	4	2	2	3	2	2	Nurse	1	1;2;3;4	1	1	1	1	9	2	1	1	2	1	1	1	2	0	1	1	1	0	1	1	1;3;6;7;8	1		1			1	1	1		1	1;2;3;4;5;6	1	1	1
1459	1999	23	1	1	3	4	2	1	3	2	2	Nurse	1	1;2;3;4	1	1	1	1	5	2	1	1	2	1	1	1	2	0	1	1	1	0	1	1	1;2;6;7;8	1	1				1	1	1		0	1;2;3;4;5	1	1	1
1460	2001	21	1	1	3	2	2	1	1	1	2	Nurse	2											0		0		0		0		0		0											0
1461	1993	29	1	1	2	2	2	1	1	1	1	Nurse	1	1	1				8	4	1	1	1	0	1	1	2	0	1	1	1	0	2	0	1;2;6;7	1	1				1	1			0	1	1
1462	1994	28	1	1	2	4	2	1	1	2	2	Nurse	1	1;2;3;4	1	1	1	1	9	1	1	1	2	1	1	1	2	0	1	1	1	0	1	1	1;2;3;6;7;8	1	1	1			1	1	1		0	1;2	1	1
1463	1995	27	1	1	2	2	2	1	1	2	2	Nurse	1	1;4	1			1	6	3	1	1	2	1	1	1	1	1	1	1	2	1	1	1	1;3;6;7;8	1		1			1	1	1		1	1;2;3;4;5	1	1	1
1464	1996	26	1	1	2	4	2	1	1	2	2	Nurse	1	1;2;3	1	1	1		4	2	1	1	2	1	2	0	2	0	2	0	2	1	1	1	1;2;3;4;5	1	1	1	1	1					0	1	1
1465	2001	21	1	1	3	2	2	1	1	1	1	Nurse	1	1;2	1	1			9	3	1	1	2	1	1	1	2	0	1	1	1	0	2	0	3;7			1				1			1	1;2;3;4	1	1	1
1466	1995	27	1	1	2	4	2	1	1	1	2	Nurse	1	1	1				7	3	1	1	2	1	1	1	1	1	1	1	1	0	1	1	1;2;6;7;8	1	1				1	1	1		0	1;5	1
1467	2001	21	1	1	3	2	2	1	1	1	1	Nurse	1	1;2	1	1			1	2	1	1	2	1	1	1	2	0	1	1	1	0	2	0	1;3;6;7;8	1		1			1	1	1		1	1;2;3;4	1	1	1
1468	1984	38	2	1	1	2	2	1	1	1	2	Nurse	1	2		1			6	4	2		2	1	2	0	2	0	2	0	1	0	2	0	9									1	0	2;3;4;5;6		1	1
1469	1993	29	1	1	2	4	2	1	1	2	2	Nurse	1	1;2;5	1	1			9	2	1	1	2	1	1	1	1	1	2	0	2	1	1	1	1;3;6;7;8	1		1			1	1	1		1	1;3;4;5;6	1		1
1470	1996	26	1	2	3	2	2	1	1	2	2	Nurse	1	1	1				7	2	1	1	2	1	1	1	1	1	1	1	2	1	1	1	1;7;8	1						1	1		1	3;5			1
1471	1985	37	2	1	1	3	2	2	1	2	1	Nurse	1	1;2;3;4	1	1	1	1	4	3	1	1	2	1	2	0	2	0	1	1	2	1	2	0	1;2;3;4;5;6	1	1	1	1	1	1				0	1;3	1		1
1472	1991	31	1	1	2	2	2	2	1	1	1	Nurse	1	1	1				7	3	2		5	0	3	0	1	1	1	1	1	0	5	0	1;2;5;7;8	1	1			1		1	1		0	7
1473	1972	50	2	1	2	2	2	2	1	1	1	Nurse	1	1;2	1	1			8	4	1	1	5	0	3	0	3	0	3	0	3	0	5	0	7							1			1	2		1
1474	1979	43	2	1	2	4	2	2	1	1	2	Nurse	1	1;2;4	1	1		1	5	2	2		5	0	1	1	1	1	2	0	2	1	5	0	3;6;7;8			1			1	1	1		1	1;2;3;4;5;6	1	1	1
1475	1994	28	1	1	3	4	2	1	1	2	2	Nurse	1	1	1				8	2	1	1	2	1	1	1	1	1	1	1	1	0	2	0	3;5;6;7;8			1		1	1	1	1		0	1;2;3;4;5	1	1	1
1476	1984	38	2	2	3	2	2	2	3	1	1	Nurse	1	1	1				6	3	2		2	1	2	0	2	0	2	0	2	1	2	0	1	1									1	1	1
1477	1998	24	1	1	3	4	2	1	1	2	2	Nurse	1	1	1				7	3	1	1	1	0	2	0	2	0	2	0	2	1	1	1	1;2;3;4;5;6;7;8	1	1	1	1	1	1	1	1		0	1;2;3;4;5	1	1	1
1478	1989	33	1	1	2	4	2	1	1	2	2	Nurse	1	1;2	1	1			8	3	1	1	1	0	1	1	2	0	1	1	2	1	1	1	1;2;7	1	1					1			0	1;3;5	1		1
1479	2000	22	1	1	2	4	2	1	1	2	2	Nurse	1	1	1				8	3	1	1	2	1	3	0	3	0	3	0	3	0	5	0	9									1	0	7
1480	1989	33	1	1	2	4	2	2	1	2	2	Nurse	2											0		0		0		0		0		0											0
1481	1991	31	1	1	2	4	2	1	1	1	1	Nurse	2											0		0		0		0		0		0											0
1482	1984	38	2	1	2	4	2	2	1	2	2	Nurse	1	2		1			6	3	2		2	1	1	1	1	1	1	1	1	0	1	1	1;3;6	1		1			1				1	1;2;3;5	1	1	1
1483	1993	29	1	1	2	4	2	2	2	2	2	Nurse	1	1	1				8	3	1	1	3	0	3	0	2	0	2	0	2	1	2	0	9									1	0	7
1484	2000	22	1	1	3	4	2	1	1	2	1	Nurse	1	1	1				8	3	2		3	0	2	0	1	1	1	1	3	0	5	0	1;8	1							1		1	1;2;3	1	1	1
1485	1990	32	1	1	2	4	2	2	2	1	1	Nurse	2											0		0		0		0		0		0											0
1486	1988	34	1	1	3	2	2	1	2	1	1	Nurse	1	1;2;3;4	1	1	1	1	2	2	1	1	3	0	3	0	3	0	3	0	3	0	3	0	1	1									1	4
1487	1980	42	2	1	2	4	2	2	1	2	2	Nurse	1	1;2;3	1	1	1		1	1	1	1	2	1	1	1	1	1	1	1	1	0	1	1	1;3;6;7;8	1		1			1	1	1		1	1;2;3;4;5	1	1	1
1488	1989	33	1	1	2	2	2	1	1	1	1	Nurse	1	1	1				6	2	1	1	4	0	1	1	1	1	1	1	1	0	2	0	1;3;7;8	1		1				1	1		1	3;5			1
1489	1992	30	1	1	2	4	2	1	1	2	2	Nurse	1	1;2;3	1	1	1		9	2	1	1	2	1	1	1	1	1	3	0	1	0	1	1	1;2	1	1								0	1	1
1490	1986	36	2	1	2	2	2	1	1	1	2	Nurse	1	1	1				7	3	2		1	0	2	0	1	1	1	1	2	1	1	1	5					1					0	2;3;4;5		1	1
1491	2000	22	1	1	3	2	2	1	1	1	2	Nurse	1	1	1				6	3	2		5	0	3	0	1	1	1	1	2	1	1	1	2		1								0	3;4;5			1
1492	1996	26	1	1	3	2	2	1	1	1	1	Nurse	1	1	1				7	3	1	1	2	1	1	1	1	1	1	1	1	0	2	0	1;3;6;7;8	1		1			1	1	1		1	2;3;4;5		1	1
1493	1983	39	2	1	2	2	2	2	1	1	1	Nurse	1	1;2	1	1			5	3	1	1	3	0	1	1	1	1	1	1	2	1	4	0	1;2;6;7;8	1	1				1	1	1		0	1;2;3;4;5;6	1	1	1
1494	1990	32	1	1	2	2	2	1	1	1	1	Nurse	1	1	1				4	3	1	1	5	0	1	1	1	1	3	0	3	0	5	0	3			1							1	1;2	1	1
1495	1995	27	1	1	2	2	2	1	3	1	2	Nurse	1	1;2	1	1			8	2	1	1	1	0	1	1	2	0	2	0	2	1	2	0	2;7		1					1			0	2;3		1	1
1496	1981	41	2	1	2	2	2	1	1	1	1	Nurse	1	1	1				9	3	1	2	5	0	1	1	1	1	3	0	2	1	5	0	9									1	0	2;3		1	1
1497	1998	24	1	1	3	4	2	1	1	1	2	Nurse	1	1;2;3;4	1	1	1	1	7	3	1	1	2	1	1	1	1	1	1	1	1	0	2	0	1;2;3;4;5;6;7;8	1	1	1	1	1	1	1	1		0	1;3;4;5;6	1		1
1498	1989	33	1	1	2	2	2	1	1	2	1	Nurse	1	1;2;3	1	1	1		8	3	1	1	2	1	1	1	2	0	3	0	2	1	5	0	1;2;3;4;5;6;7;8	1	1	1	1	1	1	1	1		0	7
1499	1979	43	2	1	2	2	2	2	2	1	1	Nurse	1	1	1				6	4	2		5	0	3	0	3	0	3	0	3	0	5	0	9									1	0	7
1500	1997	25	1	1	2	2	2	1	1	1	2	Nurse	1	1	1				8	3	1	1	2	1	2	0	1	1	2	0	1	0	4	0	3;4;5;6;7;8			1	1	1	1	1	1		0	1;3	1		1
1501	1987	35	1	1	2	2	2	1	1	1	1	Nurse	1	1;2;3	1	1	1		6	2	1	1	2	1	1	1	1	1	1	1	3	0	5	0	1;2;6;8	1	1				1		1		0	7
1502	1991	31	1	1	2	2	2	1	1	1	1	Nurse	1	1;2	1	1			8	1	1	1	2	1	3	0	1	1	1	1	2	1	2	0	1;2;3;4;5;6;7;8	1	1	1	1	1	1	1	1		0	1	1
1503	1986	36	2	1	2	2	2	1	1	1	1	Nurse	1	5					6	3	1	1	1	0	2	0	1	1	1	1	1	0	2	0	8								1		1	3			1
1504	1972	50	2	1	2	2	2	2	1	2	2	Nurse	1	1	1				4	2	1	1	2	1	2	0	1	1	1	1	2	1	2	0	3			1							1	3			1
1505	1992	30	1	1	2	2	2	2	1	1	1	Nurse	1	1;2	1	1			8	3	1	1	2	1	1	1	1	1	1	1	1	0	1	1	1;3;6;7;8	1		1			1	1	1		1	1;2;3;4;5;6	1	1	1
1506	1989	33	1	1	2	2	2	2	1	1	1	Nurse	1	1;3	1		1		6	3	1	1	2	1	1	1	1	1	1	1	1	0	1	1	1;3;6;7;8	1		1			1	1	1		1	1;2;3;4;5;6	1	1	1
1507	1968	54	2	1	2	2	2	2	1	2	2	Nurse	1	3			1		6	3	1	1	2	1	3	0	1	1	1	1	1	0	1	1	3;7			1				1			1	2;3;5;6		1	1
1508	1985	37	2	1	2	2	2	2	1	1	2	Nurse	1	1	1				8	2	1	2	5	0	3	0	2	0	2	0	1	0	5	0	1;2	1	1								0	1	1
1509	1989	33	1	1	2	2	2	1	1	2	2	Nurse	1	1	1				8	2	1	1	2	1	2	0	2	0	2	0	1	0	1	1	1;2;7;8	1	1					1	1		0	1;2;3;4;5	1	1	1
1510	1990	32	1	1	2	2	2	1	1	1	1	Nurse	1	1	1				8	3	1	1	4	0	3	0	3	0	1	1	2	1	3	0	3;4;5;6;7			1	1	1	1	1			0	3;4;5;6			1
1511	1976	46	2	1	2	2	2	2	2	2	2	Nurse	1	1;2;3;4	1	1	1	1	6	2	1	1	1	0	3	0	1	1	1	1	1	0	1	1	2;3		1	1							0	1	1
1512	1981	41	2	1	2	4	2	1	1	2	2	Nurse	1	1;2;3	1	1	1		8	1	1	1	2	1	2	0	2	0	1	1	2	1	1	1	1;3;5;6;8	1		1		1	1		1		0	1;2;3;4;5	1	1	1
1513	1966	56	2	1	2	1	2	2	3	2	1	Nurse	1	1;2;3;4	1	1	1	1	8	3	1	1	2	1	1	1	1	1	1	1	2	1	1	1	1;3;6;7;8	1		1			1	1	1		1	2;3;4;5;6		1	1
1514	1991	31	1	1	2	4	2	2	1	1	1	Nurse	1	1	1				9	3	1	2	5	0	1	1	3	0	1	1	3	0	5	0	9									1	0	7
1515	1994	28	1	1	3	2	2	1	1	1	1	Nurse	1	1;2;3	1	1	1		6	3	1	1	2	1	1	1	2	0	1	1	2	1	1	1	1;3;6;7;8	1		1			1	1	1		1	2;3;5		1	1
1516	1999	23	1	1	3	4	2	1	1	1	1	Nurse	1	1;2;3;4	1	1	1	1	1	2	1	1	5	0	3	0	3	0	3	0	3	0	5	0	9									1	0	7
1517	1988	34	1	1	3	4	2	1	1	2	1	Nurse	1	1;2;4	1	1		1	6	3	1	1	5	0	3	0	3	0	3	0	3	0	1	1	9									1	0	2;3;4;5		1	1
1518	1993	29	1	1	3	4	2	1	1	1	1	Nurse	1	1;2;3;4	1	1	1	1	1	2	1	1	5	0	3	0	3	0	3	0	3	0	5	0	9									1	0	7
1519	1988	34	1	1	2	2	2	1	1	1	1	Nurse	1	2		1			9	4	2		2	1	1	1	2	0	1	1	2	1	1	1	1;3;7;8	1		1				1	1		1	1;2;3;5	1	1	1
1520	1998	24	1	1	2	4	2	1	1	2	2	Nurse	2											0		0		0		0		0		0											0
1521	1973	49	2	1	2	4	2	2	1	1	1	Nurse	1	1	1				4	1	1	1	2	1	1	1	3	0	3	0	3	0	5	0	9									1	0	1;2	1	1
1522	1993	29	1	1	2	4	2	1	1	2	2	Nurse	2											0		0		0		0		0		0											0
1523	1980	42	2	1	2	4	2	2	1	2	2	Nurse	1	1;2;3	1	1	1		6	3	1	1	1	0	1	1	3	0	1	1	1	0	2	0	1;2	1	1								0	1;2;4	1	1
1524	1990	32	1	1	2	4	2	2	1	2	2	Nurse	1	1;2	1	1			8	4	2		2	1	3	0	1	1	1	1	1	0	1	1	2;4;5;7;8		1		1	1		1	1		0	3;4			1
1525	1997	25	1	1	3	4	2	1	1	2	2	Nurse	1	1;2;4	1	1		1	6	2	1	1	2	1	1	1	1	1	1	1	1	0	2	0	1;3;6;7;8	1		1			1	1	1		1	2;3		1	1
1526	1988	34	1	1	2	4	2	1	1	2	1	Nurse	2											0		0		0		0		0		0											0
1527	1996	26	1	1	3	4	2	1	1	2	2	Nurse	1	1	1				9	3	1	1	2	1	3	0	3	0	3	0	3	0	5	0	9									1	0	7
1528	1993	29	1	1	2	2	2	1	2	1	1	Nurse	1	1	1				7	4	1	1	4	0	1	1	1	1	1	1	1	0	2	0	1	1									1	1	1
1529	1999	23	1	1	3	4	2	1	1	2	2	Nurse	2											0		0		0		0		0		0											0
1530	1972	50	2	1	2	4	2	2	3	2	2	Nurse	1	2		1			8	3	2		2	1	1	1	1	1	1	1	2	1	4	0	6;7;8						1	1	1		1	1;3	1		1
1531	1990	32	1	1	2	4	2	1	1	2	2	Nurse	1	1;2;3;4	1	1	1	1	6	2	1	1	2	1	1	1	2	0	1	1	1	0	1	1	1;3;6;7;8	1		1			1	1	1		1	1;2;3;4;5	1	1	1
1532	1981	41	2	1	2	4	2	2	1	2	2	Nurse	1	1;2;4	1	1		1	7	1	1	2	2	1	3	0	1	1	1	1	2	1	3	0	6;7;8						1	1	1		1	1;3	1		1
1533	1995	27	1	1	3	2	2	1	1	1	2	Nurse	1	1;2;4	1	1		1	5	2	1	1	2	1	1	1	1	1	1	1	2	1	1	1	1;3;6;7;8	1		1			1	1	1		1	1;2;3;4;5	1	1	1
1534	1995	27	1	1	3	4	2	1	1	2	1	Nurse	1	1;2;3;4	1	1	1	1	8	3	1	2	2	1	2	0	1	1	1	1	1	0	1	1	1;2	1	1								0	1;2	1	1
1535	1990	32	1	1	2	4	2	1	1	2	2	Nurse	1	1;2;3;4	1	1	1	1	8	4	2		3	0	1	1	1	1	2	0	2	1	1	1	1;3;6;7;8	1		1			1	1	1		1	1;2;3;5;6	1	1	1
1536	1997	25	1	1	2	4	2	1	1	2	2	Nurse	1	1	1				9	4	2		5	0	3	0	1	1	3	0	1	0	1	1	1;2;6;7;8	1	1				1	1	1		0	7
1537	1997	25	1	1	2	4	2	1	1	2	2	Nurse	1	1;2;3;4	1	1	1	1	1	2	1	1	2	1	1	1	1	1	1	1	1	0	1	1	1;3;6;7;8	1		1			1	1	1		1	1;2;3;5	1	1	1
1538	1972	50	2	1	2	4	2	2	3	2	2	Nurse	1	2		1			7	3	2		2	1	1	1	1	1	1	1	2	1	3	0	2;6;7;8		1				1	1	1		0	1	1
1539	1988	34	1	1	2	4	2	2	1	2	2	Nurse	1	1	1				4	3	1	2	1	0	2	0	1	1	1	1	1	0	3	0	3;4;5			1	1	1					0	1;3;4;5	1		1
1540	1979	43	2	1	2	4	2	2	1	2	2	Nurse	1	1;2	1	1			9	2	1	1	5	0	3	0	1	1	2	0	3	0	5	0	1;5;6	1				1	1				0	2;3;5		1	1
1541	1998	24	1	1	3	4	2	1	1	2	2	Nurse	1	1;2;3	1	1	1		8	2	1	1	4	0	1	1	1	1	1	1	2	1	1	1	1;3;6;7;8	1		1			1	1	1		1	1;2;3;4;5;6	1	1	1
1542	1989	33	1	1	2	4	2	2	1	2	2	Nurse	1	1;2;3;4	1	1	1	1	1	3	1	1	2	1	2	0	2	0	1	1	2	1	2	0	1;2;8	1	1						1		0	2		1
1543	1991	31	1	1	2	4	2	2	1	2	2	Nurse	2											0		0		0		0		0		0											0
1544	1994	28	1	1	2	4	2	2	1	2	2	Nurse	1	1;2	1	1			9	3	2		5	0	1	1	1	1	2	0	1	0	1	1	9									1	0	7
1545	2000	22	1	1	3	4	2	1	1	2	2	Nurse	1	1;2;4	1	1		1	7	2	1	1	3	0	2	0	2	0	2	0	2	1	3	0	3;7;8			1				1	1		1	2;3;5		1	1
1546	1994	28	1	1	3	4	2	1	1	2	1	Nurse	1	1;2	1	1			1	3	1	1	2	1	2	0	1	1	2	0	2	1	1	1	1;2	1	1								0	7
1547	1977	45	2	1	2	4	2	2	1	2	2	Nurse	1	1;2;3	1	1	1		2	1	1	1	2	1	1	1	1	1	1	1	2	1	1	1	1;3;6;7;8	1		1			1	1	1		1	1;2;3;4;5;6	1	1	1
1548	1990	32	1	1	3	2	2	1	1	1	1	Nurse	1	1	1				9	2	1	1	2	1	1	1	1	1	1	1	1	0	1	1	1;3;6;7;8	1		1			1	1	1		1	1;2	1	1
1549	1994	28	1	1	2	4	2	1	1	2	2	Nurse	1	1;2	1	1			9	1	1	2	2	1	1	1	2	0	2	0	2	1	1	1	1;2;3	1	1	1							0	1;4;5	1
1550	1983	39	2	1	2	2	2	2	1	1	1	Nurse	1	1;2	1	1			9	2	1	1	2	1	1	1	1	1	1	1	2	1	1	1	1;3;6;7;8	1		1			1	1	1		1	1;2;3;5	1	1	1
1551	1992	30	1	1	2	4	2	1	1	2	2	Nurse	1	1	1				9	4	2		5	0	3	0	3	0	3	0	3	0	5	0	9									1	0	7
1552	1990	32	1	1	3	2	2	1	1	2	2	Nurse	1	1	1				3	3	2		5	0	3	0	3	0	3	0	3	0	5	0	9									1	0	7
1553	1998	24	1	2	2	4	2	1	1	2	2	Nurse	1	1	1				1	3	1	1	2	1	1	1	1	1	1	1	2	1	5	0	1;2;7;8	1	1					1	1		0	1	1
1554	1970	52	2	1	2	1	2	2	1	1	1	Nurse	1	1;2;3	1	1	1		6	3	1	1	1	0	1	1	1	1	1	1	1	0	1	1	1;2	1	1								0	2;3;4;5;6		1	1
1555	1971	51	2	1	2	1	2	2	1	1	1	Nurse	1	1	1				3	2	1	1	1	0	1	1	1	1	1	1	2	1	1	1	2		1								0	2;3;4;5		1	1
1556	1985	37	2	1	1	2	2	1	2	1	1	Nurse	1	1;2;3	1	1	1		5	1	1	1	2	1	1	1	1	1	1	1	2	1	2	0	1;2;7	1	1					1			0	5
1557	1976	46	2	1	2	4	2	2	1	2	2	Nurse	1	2		1			6	3	2		2	1	2	0	1	1	2	0	2	1	1	1	9									1	0	1	1
1558	1998	24	1	1	2	4	1	1	1	2	2	Nurse	1	1	1				8	4	2		2	1	2	0	1	1	2	0	2	1	1	1	9									1	0	1	1
1559	1991	31	1	1	2	2	2	1	1	1	1	Nurse	1	1	1				8	2	1	1	5	0	3	0	2	0	1	1	2	1	2	0	1;3	1		1							1	1;3;4;5;6	1		1
1560	1997	25	1	1	2	2	2	1	1	2	2	Nurse	1	1;4	1			1	8	2	1	1	2	1	1	1	2	0	1	1	1	0	1	1	1;3;6;7;8	1		1			1	1	1		1	1;2;3;5	1	1	1
1561	1986	36	2	1	3	2	2	2	1	1	2	Nurse	1	1	1				9	3	1	1	2	1	1	1	1	1	1	1	2	1	2	0	1;6;7;8	1					1	1	1		1	1;3;4;5	1		1
1562	1990	32	1	1	2	2	2	2	1	1	1	Nurse	1	1;2	1	1			5	3	2		5	0	3	0	2	0	2	0	2	1	2	0	2		1								0	7
1563	1981	41	2	1	2	6	2	2	3	2	2	Nurse	1	1	1				7	3	2		2	1	1	1	1	1	1	1	2	1	1	1	1;3;6;7;8	1		1			1	1	1		1	1;2;3;4;5;6	1	1	1
1564	1981	41	2	1	2	4	2	2	1	2	2	Nurse	1	1;2	1	1			7	3	2		2	1	2	0	1	1	1	1	1	0	3	0	1;7	1						1			1	7
1565	2000	22	1	1	3	4	2	1	1	2	2	Nurse	1	1	1				9	3	2		5	0	2	0	2	0	2	0	1	0	2	0	1	1									1	3			1
1566	1994	28	1	1	2	4	2	1	1	2	2	Nurse	1	1;2;3	1	1	1		8	2	1	1	2	1	2	0	2	0	1	1	2	1	1	1	1;3;6;7;8	1		1			1	1	1		1	1;2;3;5	1	1	1
1567	2001	21	1	1	3	4	2	1	1	2	2	Nurse	1	1;2;3	1	1	1		8	1	1	1	2	1	2	0	2	0	1	1	2	1	1	1	1;3;6;7;8	1		1			1	1	1		1	1;2;3;5	1	1	1
1568	1974	48	2	1	2	4	2	1	3	2	2	Nurse	2											0		0		0		0		0		0											0
1569	1974	48	2	1	2	4	2	2	1	2	2	Nurse	1	1;2	1	1			4	1	1	1	2	1	1	1	1	1	1	1	1	0	1	1	1;3;6;7;8	1		1			1	1	1		1	1;2;3;5	1	1	1
1570	1984	38	2	1	2	4	2	2	1	2	2	Nurse	1	1;2;3	1	1	1		8	3	1	1	2	1	2	0	2	0	1	1	2	1	1	1	1;3;6;7;8	1		1			1	1	1		1	1;2;3;5	1	1	1
1571	1987	35	1	1	3	4	2	2	3	2	2	Nurse	1	1;2;3;4	1	1	1	1	4	2	1	2	2	1	1	1	1	1	1	1	2	1	1	1	1;3;6;7;8	1		1			1	1	1		1	1;2;3;5	1	1	1
1572	1988	34	1	1	2	4	2	2	2	1	1	Nurse	1	1;2;3;4	1	1	1	1	7	1	1	1	2	1	1	1	1	1	1	1	2	1	1	1	2;4;5		1		1	1					0	1;2;4	1	1
1573	1999	23	1	1	3	4	2	1	1	2	2	Nurse	2											0		0		0		0		0		0											0
1574	1995	27	1	1	2	4	2	1	1	2	2	Nurse	1	1	1				8	3	1	1	3	0	2	0	2	0	1	1	1	0	2	0	1;3	1		1							1	1;3	1		1
1575	1987	35	1	1	2	4	2	1	2	2	2	Nurse	2											0		0		0		0		0		0											0
1576	2001	21	1	1	2	4	2	1	1	2	2	Nurse	1	1	1				6	3	1	1	2	1	2	0	1	1	2	0	2	1	5	0	9									1	0	7
1577	2001	21	1	1	3	4	2	1	1	2	2	Nurse	1	1;2	1	1			1	3	2		2	1	1	1	2	0	1	1	2	1	2	0	1;3;6;7;8	1		1			1	1	1		1	1;2;3;4;5;6	1	1	1
1578	1997	25	1	1	3	1	2	1	1	1	1	Nurse	1	1	1				9	3	1	1	1	0	1	1	1	1	1	1	1	0	1	1	7							1			1	1;3;5	1		1
1579	1993	29	1	1	2	2	2	1	1	1	1	Nurse	1	1;3	1		1		5	3	1	1	5	0	3	0	3	0	3	0	3	0	5	0	9									1	0	7
1580	1991	31	1	1	2	4	2	2	1	2	2	Nurse	1	1	1				8	3	2		5	0	3	0	3	0	3	0	3	0	5	0	9									1	0	7
1581	1996	26	1	1	3	2	2	1	1	1	1	Nurse	1	1;2;3;4	1	1	1	1	5	2	1	1	1	0	1	1	1	1	1	1	2	1	1	1	1;2;7;8	1	1					1	1		0	1;3;4;5	1		1
1582	1989	33	1	1	2	4	2	1	1	2	2	Nurse	1	1;2	1	1			6	3	1	2	5	0	2	0	2	0	2	0	2	1	1	1	2;4;7;8		1		1			1	1		0	2;3		1	1
1583	1998	24	1	1	2	4	2	1	1	2	2	Nurse	1	1;2	1	1			7	3	1	2	2	1	1	1	1	1	1	1	2	1	1	1	1;3;6;7	1		1			1	1			1	1;2	1	1
1584	1997	25	1	1	2	4	2	1	1	2	2	Nurse	2											0		0		0		0		0		0											0
1585	1968	54	2	1	2	1	1	2	1	1	1	Nurse	1	2		1			6	3	2		5	0	3	0	3	0	2	0	2	1	5	0	2		1								0	5
1586	1995	27	1	1	2	4	2	1	1	2	2	Nurse	1	1	1				8	4	2		5	0	3	0	2	0	3	0	2	1	5	0	9									1	0	1;3	1		1
1587	1998	24	1	1	3	4	2	1	1	2	2	Nurse	1	1;2;3	1	1	1		7	3	1	2	2	1	1	1	1	1	1	1	2	1	1	1	1;3;7	1		1				1			1	1;2;3	1	1	1
1588	1981	41	2	1	2	4	2	2	1	2	2	Nurse	1	1	1				1	4	1	1	4	0	1	1	2	0	1	1	2	1	2	0	2;6;7		1				1	1			0	1;5	1
1589	1990	32	1	1	2	4	2	1	1	2	2	Nurse	1	1;2	1	1			5	2	2		3	0	1	1	2	0	1	1	1	0	1	1	1;2;4;5;6;7;8	1	1		1	1	1	1	1		0	2;3;5		1	1
1590	1987	35	1	1	2	4	2	1	1	2	2	Nurse	1	1;2;3	1	1	1		9	4	2		1	0	2	0	2	0	2	0	2	1	1	1	1;2;6;7;8	1	1				1	1	1		0	1;2;3;4;5;6	1	1	1
1591	1980	42	2	1	2	2	2	2	2	1	1	Nurse	1	1;2;3	1	1	1		8	4	1	1	2	1	1	1	1	1	1	1	2	1	1	1	1;3;6;7;8	1		1			1	1	1		1	1;2	1	1
1592	1997	25	1	1	3	4	2	1	1	2	2	Nurse	1	1;3	1		1		5	2	1	1	3	0	1	1	2	0	1	1	2	1	2	0	6						1				1	1;4	1
1593	1994	28	1	1	2	4	2	1	1	2	2	Nurse	1	1	1				7	3	2		5	0	3	0	3	0	3	0	3	0	5	0	9									1	0	7
1594	1997	25	1	1	2	4	2	1	1	2	2	Nurse	1	1;2;3;4	1	1	1	1	5	2	1	1	5	0	1	1	1	1	1	1	3	0	1	1	1;3	1		1							1	1;2;3;4;5;6	1	1	1
1595	1971	51	2	1	2	4	2	2	1	2	1	Nurse	1	2		1			6	2	1	1	1	0	1	1	1	1	1	1	1	0	1	1	1;2;7	1	1					1			0	4;5;6
1596	1988	34	1	1	3	4	2	2	2	2	1	Nurse	2											0		0		0		0		0		0											0
1597	1984	38	2	1	2	2	2	2	2	1	1	Nurse	1	1;2;4	1	1		1	9	3	2		5	0	3	0	1	1	3	0	1	0	1	1	1;3;6;7;8	1		1			1	1	1		1	1	1
1598	1988	34	1	1	2	4	2	2	1	2	2	Nurse	1	1;2	1	1			8	3	1	1	1	0	1	1	1	1	1	1	2	1	5	0	1;2	1	1								0	2;3;5;6		1	1
1599	1989	33	1	1	2	4	2	1	2	2	2	Nurse	1	1;2;3;4	1	1	1	1	6	3	2		2	1	1	1	2	0	1	1	1	0	1	1	1;2;4;5;6;7;8	1	1		1	1	1	1	1		0	1;3;5	1		1
1600	1997	25	1	1	3	4	2	1	1	2	2	Nurse	1	1;2;3;4	1	1	1	1	8	3	1	1	5	0	1	1	1	1	1	1	3	0	2	0	9									1	0	1	1
1601	1989	33	1	1	2	4	2	2	2	2	2	Nurse	1	1;2	1	1			7	4	2		5	0	3	0	3	0	3	0	3	0	5	0	9									1	0	7
1602	1997	25	1	1	3	4	2	1	2	2	2	Nurse	1	1;2	1	1			3	2	1	1	3	0	2	0	1	1	2	0	2	1	2	0	1;4;5	1			1	1					0	3;5			1
1603	1987	35	1	1	2	4	2	1	1	2	2	Nurse	1	1;2	1	1			8	3	1	1	2	1	1	1	1	1	3	0	3	0	1	1	1;2	1	1								0	1	1
1604	1999	23	1	1	3	4	2	1	1	2	2	Nurse	1	1;2;3	1	1	1		9	3	1	1	1	0	1	1	1	1	1	1	1	0	1	1	1;2	1	1								0	1;2	1	1
1605	1996	26	1	1	3	4	2	1	1	2	2	Nurse	1	1;2	1	1			9	3	1	1	5	0	3	0	1	1	1	1	3	0	5	0	9									1	0	7
1606	1992	30	1	1	2	4	2	2	1	2	2	Nurse	1	1	1				9	3	2		5	0	3	0	1	1	3	0	2	1	1	1	2		1								0	7
1607	1990	32	1	1	2	4	2	1	1	2	2	Nurse	1	1;2;3;4	1	1	1	1	6	2	1	1	1	0	1	1	1	1	1	1	1	0	1	1	1;3;6;7;8	1		1			1	1	1		1	2;3;4		1	1
1608	1996	26	1	1	2	4	2	1	2	2	2	Nurse	1	1	1				6	3	2		5	0	3	0	3	0	3	0	3	0	5	0	9									1	0	7
1609	1994	28	1	1	2	2	2	1	2	1	1	Nurse	1	1;3	1		1		5	2	1	2	5	0	1	1	1	1	1	1	1	0	2	0	1;2	1	1								0	1;5	1
1610	1988	34	1	1	2	4	2	2	1	2	2	Nurse	1	1;2;3;4	1	1	1	1	6	3	1	2	5	0	1	1	2	0	1	1	3	0	3	0	9									1	0	1;2;4;5	1	1
1611	1989	33	1	1	2	4	2	2	2	2	2	Nurse	1	1;2	1	1			7	2	1	1	2	1	1	1	1	1	2	0	2	1	1	1	1;3;6;7;8	1		1			1	1	1		1	1;2;3	1	1	1
1612	1987	35	1	1	2	4	2	2	1	2	2	Nurse	1	1;2	1	1			8	2	1	2	4	0	2	0	2	0	1	1	1	0	4	0	1;3;5;6;7;8	1		1		1	1	1	1		0	2;3		1	1
1613	1997	25	1	1	3	4	2	1	2	2	2	Nurse	1	1;2	1	1			9	3	2		3	0	1	1	3	0	2	0	1	0	2	0	6;7;8						1	1	1		1	1;3;5	1		1
1614	1990	32	1	1	2	4	2	1	1	2	2	Nurse	1	1;2	1	1			9	3	1	2	5	0	1	1	2	0	2	0	1	0	4	0	1;2;5;6	1	1			1	1				0	2;3;5		1	1
1615	1997	25	1	1	2	4	2	1	2	2	2	Nurse	1	1;2;3	1	1	1		8	3	2		5	0	3	0	1	1	1	1	3	0	4	0	9									1	0	2		1
1616	1996	26	1	1	2	4	2	1	2	2	2	Nurse	1	1	1				8	2	1	1	2	1	1	1	2	0	2	0	2	1	1	1	2;7		1					1			0	1;5	1
1617	1986	36	2	1	2	4	2	2	1	2	2	Nurse	1	1	1				8	3	2		5	0	1	1	1	1	2	0	2	1	5	0	9									1	0	7
1618	1968	54	2	1	2	4	1	2	1	2	2	Nurse	2											0		0		0		0		0		0											0
1619	1977	45	2	1	2	2	2	2	2	1	1	Nurse	1	1;2;3;4	1	1	1	1	7	3	1	1	2	1	2	0	1	1	2	0	1	0	1	1	1;3;6;7;8	1		1			1	1	1		1	1;2;3;4;5	1	1	1
1620	1968	54	2	1	2	4	1	2	1	2	2	Nurse	2											0		0		0		0		0		0											0
1621	1977	45	2	1	2	4	1	2	2	2	2	Nurse	1	1	1				8	2	2		5	0	3	0	3	0	3	0	3	0	5	0	9									1	0	3;5			1
1622	1968	54	2	1	2	4	1	2	1	2	2	Nurse	1	1	1				6	3	2		2	1	1	1	1	1	1	1	2	1	2	0	1;3;7;8	1		1				1	1		1	1;3;4;5;6	1		1
1623	1987	35	1	1	2	4	2	1	2	2	2	Nurse	1	1;2	1	1			9	4	2		5	0	3	0	3	0	3	0	3	0	5	0	9									1	0	7
1624	1991	31	1	1	2	4	2	1	1	2	2	Nurse	1	1;2	1	1			9	3	2		5	0	1	1	2	0	1	1	1	0	5	0	9									1	0	7
1625	1992	30	1	1	2	4	2	1	1	2	2	Nurse	1	1;2	1	1			6	4	2		5	0	3	0	3	0	3	0	3	0	5	0	9									1	0	7
1626	1988	34	1	1	2	4	2	1	1	2	2	Nurse	1	1	1				8	2	2		5	0	3	0	1	1	2	0	2	1	2	0	2		1								0	1	1
1627	1993	29	1	1	2	4	2	1	1	2	2	Nurse	2											0		0		0		0		0		0											0
1628	1992	30	1	1	2	4	2	1	1	2	1	Nurse	2											0		0		0		0		0		0											0
1629	1990	32	1	1	2	4	2	2	1	2	2	Nurse	1	1	1				9	3	2		1	0	3	0	1	1	1	1	2	1	2	0	3;7;8			1				1	1		1	2;3;4;5		1	1
1630	1998	24	1	1	3	4	2	1	1	2	2	Nurse	1	1;2;3;4	1	1	1	1	9	3	1	1	2	1	2	0	2	0	2	0	2	1	5	0	1;2;3	1	1	1							0	1;2;3;4;5	1	1	1
1631	1994	28	1	1	2	4	2	1	1	2	2	Nurse	2											0		0		0		0		0		0											0
1632	1995	27	1	1	2	4	2	1	1	2	2	Nurse	1	1	1				9	3	1	2	1	0	3	0	3	0	2	0	2	1	1	1	9									1	0	2		1
1633	1998	24	1	1	3	4	2	1	1	2	2	Nurse	1	1;2;3;4	1	1	1	1	6	1	1	1	4	0	2	0	2	0	1	1	1	0	1	1	1;2	1	1								0	1;2;3	1	1	1
1634	1986	36	2	1	2	4	2	2	1	2	1	Nurse	1	1	1				8	3	2		2	1	3	0	3	0	1	1	3	0	5	0	9									1	0	7
1635	1996	26	1	1	3	4	2	1	1	2	2	Nurse	1	1;2;3;4	1	1	1	1	9	3	2		5	0	3	0	3	0	3	0	3	0	1	1	1;2;3;4;5;6	1	1	1	1	1	1				0	1;2;3;4;5;6	1	1	1
1636	1997	25	1	1	2	4	2	1	1	2	2	Nurse	1	5					1	4	2		2	1	3	0	2	0	1	1	1	0	4	0	9									1	0	3;4;5			1
1637	2000	22	1	1	3	4	2	1	1	2	2	Nurse	1	1;4	1			1	9	3	2		5	0	1	1	3	0	1	1	2	1	5	0	1;3	1		1							1	3			1
1638	1999	23	1	1	3	4	2	1	1	2	2	Nurse	2											0		0		0		0		0		0											0
1639	1993	29	1	1	3	4	2	1	1	2	1	Nurse	1	1	1				7	3	2		5	0	2	0	2	0	2	0	1	0	2	0	1;2;7;8	1	1					1	1		0	7
1640	1997	25	1	1	2	4	2	1	1	2	2	Nurse	1	1	1				6	3	1	1	2	1	1	1	1	1	1	1	2	1	1	1	1;3;6;7;8	1		1			1	1	1		1	1;2;3;4;5;6	1	1	1
1641	1991	31	1	1	2	4	2	2	1	2	2	Nurse	1	1	1				7	3	2		5	0	3	0	1	1	2	0	2	1	2	0	1;2;8	1	1						1		0	2;5;6		1
1642	1999	23	1	1	3	4	2	1	1	2	2	Nurse	1	1	1				1	2	1	1	2	1	1	1	1	1	2	0	1	0	1	1	1;2	1	1								0	1;5	1
1643	1983	39	2	1	2	4	2	1	2	2	2	Nurse	1	1;2	1	1			6	2	1	1	3	0	1	1	2	0	2	0	2	1	2	0	1;2	1	1								0	1	1
1644	1996	26	1	1	2	4	2	1	1	2	2	Nurse	1	1	1				7	3	2		2	1	3	0	2	0	1	1	2	1	1	1	1;2;7;8	1	1					1	1		0	7
1645	1996	26	1	1	2	4	2	1	1	2	2	Nurse	1	1;2	1	1			6	3	1	1	4	0	1	1	2	0	2	0	2	1	1	1	1;2;3;4;5;6;7;8	1	1	1	1	1	1	1	1		0	1;3;4;5;6	1		1
1646	1984	38	2	1	2	4	2	2	2	2	2	Nurse	1	1;4	1			1	8	3	2		5	0	3	0	2	0	2	0	2	1	2	0	1;3;6;7;8	1		1			1	1	1		1	1;3;5	1		1
1647	1992	30	1	1	2	4	2	2	1	2	2	Nurse	1	1;2;4	1	1		1	1	3	2		3	0	3	0	2	0	3	0	2	1	2	0	9									1	0	1;3;4	1		1
1648	1989	33	1	1	2	4	2	2	1	2	2	Nurse	1	1;2;3;4	1	1	1	1	7	3	1	2	4	0	1	1	2	0	1	1	1	0	2	0	1;3;7;8	1		1				1	1		1	1;3;5	1		1
1649	1993	29	1	1	2	4	2	2	1	2	2	Nurse	1	2		1			1	4	2		5	0	3	0	3	0	3	0	3	0	5	0	9									1	0	7
1650	1991	31	1	1	2	4	2	1	2	2	2	Nurse	2											0		0		0		0		0		0											0
1651	1999	23	1	1	3	4	2	1	1	2	2	Nurse	1	1;2	1	1			8	3	1	1	2	1	3	0	1	1	1	1	2	1	1	1	1;3;6;7;8	1		1			1	1	1		1	1;2;5	1	1
1652	1993	29	1	1	2	4	2	1	1	2	2	Nurse	1	1;2;3;4	1	1	1	1	6	2	1	1	2	1	1	1	2	0	1	1	2	1	1	1	3;4;5;6;7;8			1	1	1	1	1	1		0	1;2;3;4;5;6	1	1	1
1653	1989	33	1	1	2	4	2	1	2	2	2	Nurse	1	1;2	1	1			9	1	1	1	5	0	1	1	3	0	3	0	3	0	5	0	9									1	0	7
1654	1981	41	2	1	2	4	2	2	1	2	2	Nurse	1	1;2;3	1	1	1		8	2	1	1	2	1	2	0	2	0	1	1	2	1	1	1	1;3;6;7;8	1		1			1	1	1		1	1;2;3;5	1	1	1
1655	2000	22	1	1	3	4	2	1	1	2	1	Nurse	1	1;2	1	1			1	3	2		2	1	1	1	2	0	1	1	1	0	1	1	1;3;6;7;8	1		1			1	1	1		1	1;2;3	1	1	1
1656	1997	25	1	1	3	4	2	1	1	2	2	Nurse	1	1;4	1			1	9	3	2		5	0	3	0	3	0	3	0	2	1	5	0	1;2;4;5;6;7;8	1	1		1	1	1	1	1		0	1;3;4;5	1		1
1657	1979	43	2	1	2	4	1	2	2	2	2	Nurse	1	1;2;3	1	1	1		6	2	1	1	2	1	1	1	1	1	2	0	3	0	2	0	1;2	1	1								0	7
1658	1990	32	1	1	2	4	2	2	1	2	2	Nurse	1	1	1				9	3	2		3	0	2	0	2	0	3	0	2	1	2	0	7							1			1	1	1
1659	1996	26	1	1	3	4	2	1	1	2	2	Nurse	2											0		0		0		0		0		0											0
1660	1998	24	1	1	2	4	2	1	1	2	2	Nurse	2											0		0		0		0		0		0											0
1661	1994	28	1	1	2	4	2	1	1	2	2	Nurse	1	1;2;3;4	1	1	1	1	8	3	2		5	0	3	0	2	0	3	0	1	0	2	0	1;2	1	1								0	7
1662	1998	24	1	1	3	4	2	1	1	2	2	Nurse	1	1;2;3	1	1	1		8	3	1	1	2	1	3	0	1	1	3	0	2	1	1	1	1;2;7	1	1					1			0	4
1663	1996	26	1	1	3	4	2	1	1	2	2	Nurse	2											0		0		0		0		0		0											0
1664	1998	24	1	1	3	4	2	1	1	2	2	Nurse	1	1;2;4	1	1		1	7	3	2		2	1	1	1	1	1	1	1	2	1	1	1	1;3;6;7;8	1		1			1	1	1		1	1;2;3	1	1	1
1665	1998	24	1	1	3	4	2	1	1	2	2	Nurse	1	1;2;3;4	1	1	1	1	8	2	1	1	2	1	3	0	2	0	1	1	2	1	1	1	1;2;7;8	1	1					1	1		0	1;4;5	1
1666	1990	32	1	1	1	4	2	1	1	2	2	Nurse	1	1;2;3;4	1	1	1	1	7	2	1	1	1	0	1	1	2	0	1	1	1	0	1	1	1;2;3;4;5;6;7;8	1	1	1	1	1	1	1	1		0	1;3;4;5;6	1		1
1667	1994	28	1	1	2	4	2	1	1	2	2	Nurse	1	1;2	1	1			8	3	2		5	0	3	0	3	0	3	0	3	0	5	0	9									1	0	7
1668	1994	28	1	1	2	4	2	1	1	2	2	Nurse	2											0		0		0		0		0		0											0
1669	1997	25	1	1	3	4	2	1	1	2	2	Nurse	1	1;2	1	1			9	3	2		5	0	1	1	1	1	1	1	2	1	5	0	3			1							1	2;3		1	1
1670	1998	24	1	1	2	4	2	1	1	2	2	Nurse	1	1	1				8	3	2		5	0	1	1	1	1	1	1	1	0	5	0	1;2;3;4;5;6;7;8	1	1	1	1	1	1	1	1		0	2;3;4;5;6		1	1
1671	2000	22	1	1	3	4	2	1	1	2	2	Nurse	1	1	1				8	1	1	1	1	0	1	1	1	1	1	1	1	0	1	1	1;2	1	1								0	1;3;4;5;6	1		1
1672	1983	39	2	1	2	4	2	2	1	2	2	Nurse	1	1	1				6	3	2		5	0	3	0	3	0	3	0	3	0	5	0	9									1	0	7
1673	1987	35	1	1	2	2	2	1	1	1	1	Nurse	1	1	1				8	3	1	1	1	0	1	1	2	0	2	0	2	1	2	0	1;3;7;8	1		1				1	1		1	2;3;4;5		1	1
1674	1991	31	1	1	2	4	2	1	1	2	2	Nurse	1	1;2	1	1			9	2	1	1	2	1	1	1	1	1	1	1	1	0	3	0	1;2;6;7;8	1	1				1	1	1		0	1;3;4;5;6	1		1
1675	1996	26	1	1	3	4	1	1	1	2	1	Nurse	1	1;2	1	1			8	4	2		3	0	1	1	2	0	1	1	2	1	2	0	1;2;3;4;5;6;7;8	1	1	1	1	1	1	1	1		0	1;2;3;4;5;6	1	1	1
1676	2000	22	1	1	3	4	2	1	1	2	2	Nurse	1	1;2;3;4	1	1	1	1	9	1	1	1	5	0	3	0	3	0	3	0	3	0	5	0	9									1	0	1;2;3;4;5;6	1	1	1
1677	1994	28	1	1	2	4	2	1	1	2	2	Nurse	1	1;2;4	1	1		1	6	2	1	1	1	0	1	1	1	1	1	1	2	1	3	0	3;4;5;8			1	1	1			1		0	2;3;5		1	1
1678	1995	27	1	1	2	4	2	1	2	2	2	Nurse	1	1;2;3;4	1	1	1	1	8	2	1	1	2	1	1	1	1	1	1	1	1	0	1	1	1;2;4;5;6;7;8	1	1		1	1	1	1	1		0	1;3;4;5;6	1		1
1679	1979	43	2	1	2	4	2	2	2	2	1	Nurse	1	1;2	1	1			6	4	2		5	0	3	0	2	0	3	0	3	0	5	0	1;2;7	1	1					1			0	2;5		1
1680	1975	47	2	1	2	4	2	2	2	2	2	Nurse	1	1;2;3;4	1	1	1	1	8	2	1	1	2	1	3	0	3	0	2	0	2	1	2	0	3;4;5;6;8			1	1	1	1		1		0	1;2;3;4;5;6	1	1	1
1681	1998	24	1	1	3	4	2	1	1	2	2	Nurse	1	1	1				1	2	1	1	5	0	1	1	1	1	1	1	1	0	5	0	9									1	0	7
1682	1980	42	2	1	2	4	2	2	1	2	2	Nurse	1	1;2;3	1	1	1		6	1	1	1	1	0	1	1	1	1	1	1	2	1	1	1	1;2;7;8	1	1					1	1		0	1;3;4;5	1		1
1683	1975	47	2	1	2	4	2	2	2	2	2	Nurse	1	2		1			9	3	2		5	0	3	0	3	0	3	0	3	0	5	0	9									1	0	7
1684	1993	29	1	1	2	4	2	1	2	2	2	Nurse	2											0		0		0		0		0		0											0
1685	1996	26	1	1	3	4	2	1	1	2	2	Nurse	2											0		0		0		0		0		0											0
1686	1994	28	1	1	2	4	2	1	2	2	1	Nurse	1	1;2;3;4	1	1	1	1	6	3	2		5	0	1	1	2	0	2	0	2	1	1	1	1;2;7;8	1	1					1	1		0	3;4;5			1
1687	1985	37	2	1	2	4	2	2	1	2	2	Nurse	1	1	1				4	2	1	1	2	1	2	0	2	0	2	0	2	1	3	0	1;6	1					1				1	2;5		1
1688	1986	36	2	1	2	4	2	2	1	2	2	Nurse	1	1;2;4	1	1		1	1	3	1	2	1	0	1	1	1	1	1	1	1	0	2	0	2;7;8		1					1	1		0	2;3;5		1	1
1689	1991	31	1	1	3	4	2	1	1	2	2	Nurse	1	1;2;3;4	1	1	1	1	1	2	1	1	5	0	1	1	1	1	3	0	1	0	5	0	9									1	0	7
1690	1993	29	1	1	3	4	2	1	1	2	1	Nurse	1	1;2;5	1	1			6	2	1	1	4	0	1	1	2	0	2	0	2	1	2	0	1;2;3;4;5;6;7;8	1	1	1	1	1	1	1	1		0	1;2;3;4;5;6	1	1	1
1691	1983	39	2	1	2	4	2	2	2	2	2	Nurse	1	1;2	1	1			5	4	2		5	0	3	0	3	0	3	0	3	0	5	0	9									1	0	7
1692	1993	29	1	1	2	4	2	2	2	2	2	Nurse	1	1	1				9	3	2		5	0	3	0	3	0	1	1	3	0	5	0	1	1									1	1	1
1693	2000	22	1	1	3	4	2	1	1	2	2	Nurse	1	1;2;4	1	1		1	8	3	2		1	0	2	0	1	1	2	0	2	1	2	0	3			1							1	5
1694	1995	27	1	1	2	4	2	1	1	2	2	Nurse	1	1;4	1			1	3	3	1	2	5	0	3	0	1	1	3	0	3	0	5	0	9									1	0	3			1
1695	1996	26	1	1	2	4	2	1	2	2	2	Nurse	1	1	1				7	3	2		5	0	3	0	2	0	2	0	2	1	2	0	1;2	1	1								0	1;3;4	1		1
1696	1996	26	1	1	2	4	2	1	2	2	2	Nurse	1	1;2;4	1	1		1	1	3	2		5	0	2	0	1	1	2	0	2	1	3	0	4;5;6				1	1	1				0	2		1
1697	1995	27	1	1	2	4	2	1	1	2	2	Nurse	1	1	1				4	3	2		5	0	2	0	2	0	2	0	2	1	5	0	9									1	0	7
1698	1988	34	1	1	2	4	2	2	1	2	2	Nurse	1	1	1				8	3	1	2	5	0	1	1	2	0	1	1	1	0	2	0	9									1	0	2;3;4;5		1	1
1699	1996	26	1	1	2	4	2	1	1	2	2	Nurse	1	1	1				7	3	2		5	0	3	0	3	0	3	0	3	0	5	0	9									1	0	7
1700	1994	28	1	2	2	4	2	1	1	2	1	Nurse	2											0		0		0		0		0		0											0
1701	1995	27	1	1	2	4	2	1	2	2	2	Nurse	1	1	1				9	3	2		3	0	1	1	1	1	3	0	1	0	2	0	1;2	1	1								0	7
1702	1996	26	1	1	3	4	2	2	2	2	2	Nurse	1	1	1				7	3	1	1	5	0	1	1	2	0	1	1	2	1	3	0	1;2;7	1	1					1			0	2;3;4;5;6		1	1
1703	1987	35	1	1	2	4	2	2	1	2	2	Nurse	1	1	1				7	3	1	2	1	0	3	0	1	1	1	1	2	1	1	1	1;3;6;7;8	1		1			1	1	1		1	1;2;3;4;5;6	1	1	1
1704	1996	26	1	1	3	4	2	1	1	2	2	Nurse	1	1;2;3	1	1	1		7	3	2		5	0	3	0	3	0	3	0	3	0	5	0	2;7;8		1					1	1		0	2;3;5		1	1
1705	1986	36	2	1	2	4	2	2	2	2	2	Nurse	1	1;2	1	1			9	3	2		1	0	1	1	2	0	3	0	1	0	2	0	2;5;6;7		1			1	1	1			0	2;3;4;5;6		1	1
1706	1988	34	1	1	2	4	2	1	2	2	2	Nurse	1	1	1				8	4	2		5	0	3	0	3	0	3	0	3	0	5	0	9									1	0	7
1707	1989	33	1	1	2	4	2	2	1	2	2	Nurse	1	1;2;3;4	1	1	1	1	9	2	1	1	2	1	1	1	1	1	3	0	2	1	1	1	1;3;7;8	1		1				1	1		1	1;2;3;4;5;6	1	1	1
1708	1993	29	1	1	2	4	2	1	1	2	2	Nurse	1	1;2	1	1			4	3	1	1	2	1	1	1	2	0	2	0	2	1	2	0	1;3;6;7;8	1		1			1	1	1		1	1;2	1	1
1709	1996	26	1	1	3	4	2	1	1	2	2	Nurse	2											0		0		0		0		0		0											0
1710	1993	29	1	1	2	4	2	1	1	2	2	Nurse	2											0		0		0		0		0		0											0
1711	1992	30	1	1	3	4	2	1	2	2	2	Nurse	1	1;2	1	1			7	3	2		5	0	1	1	2	0	3	0	2	1	5	0	3;7;8			1				1	1		1	7
1712	1990	32	1	1	2	4	2	1	1	2	2	Nurse	2											0		0		0		0		0		0											0
1713	1999	23	1	1	3	4	2	1	2	2	2	Nurse	1	1	1				8	2	1	1	2	1	1	1	2	0	1	1	2	1	1	1	1;3;6;7;8	1		1			1	1	1		1	1;2;3;5	1	1	1
1714	1982	40	2	1	2	4	1	2	2	2	2	Nurse	1	1;2	1	1			9	3	1	2	2	1	1	1	1	1	1	1	2	1	5	0	1;3;6;7;8	1		1			1	1	1		1	1;2;3;5	1	1	1
1715	2000	22	1	1	3	4	2	1	1	2	2	Nurse	1	1;2	1	1			8	3	1	1	2	1	1	1	1	1	2	0	1	0	1	1	2;3;6;7;8		1	1			1	1	1		0	1;2;3;4;5;6	1	1	1
1716	1979	43	2	1	2	4	2	2	2	2	2	Nurse	1	1;2;3	1	1	1		4	2	1	1	2	1	1	1	1	1	1	1	2	1	3	0	1;3;6;7;8	1		1			1	1	1		1	1;2;3;4;5;6	1	1	1
1717	1986	36	2	1	2	4	2	2	1	2	2	Nurse	1	1	1				1	3	1	2	2	1	1	1	1	1	1	1	1	0	1	1	2		1								0	2		1
1718	1994	28	1	1	2	4	2	1	1	2	2	Nurse	1	1;2	1	1			7	3	1	1	5	0	2	0	2	0	2	0	1	0	1	1	3;7;8			1				1	1		1	1;2;3;5	1	1	1
1719	1995	27	1	1	2	4	2	1	1	2	2	Nurse	1	1;2;3	1	1	1		9	3	1	2	2	1	1	1	2	0	1	1	2	1	1	1	1;3;6;7;8	1		1			1	1	1		1	1;2;3;4;5;6	1	1	1
1720	1992	30	1	1	2	4	2	2	1	2	2	Nurse	1	1;2	1	1			9	3	2		5	0	3	0	2	0	1	1	1	0	2	0	2;6;8		1				1		1		0	2;3;4;5		1	1
1721	1986	36	2	1	2	4	2	2	1	2	2	Nurse	1	1	1				7	3	2		2	1	2	0	1	1	1	1	1	0	5	0	9									1	0	2		1
1722	1998	24	1	2	3	4	2	1	1	2	2	Nurse	1	1;2;3;4	1	1	1	1	6	2	2		3	0	3	0	2	0	2	0	2	1	4	0	1;2;3;4;5;6;7;8	1	1	1	1	1	1	1	1		0	1	1
1723	1987	35	1	1	2	4	2	2	2	2	1	Nurse	1	1;2	1	1			8	3	1	1	4	0	2	0	1	1	2	0	1	0	2	0	1;3;6;7;8	1		1			1	1	1		1	1;2;3;4;5;6	1	1	1
1724	1998	24	1	1	3	4	2	1	1	2	2	Nurse	1	1;2	1	1			8	4	1	1	2	1	1	1	2	0	3	0	2	1	5	0	1;2;8	1	1						1		0	1;2;3;4;5;6	1	1	1
1725	1989	33	1	1	2	2	2	2	1	1	2	Nurse	1	1	1				5	4	1	2	5	0	2	0	2	0	2	0	2	1	2	0	3;4;5;6;7;8			1	1	1	1	1	1		0	3			1
1726	1995	27	1	1	2	4	2	1	1	2	2	Nurse	1	1;2;3;4	1	1	1	1	7	2	1	1	2	1	1	1	1	1	1	1	2	1	1	1	1;3;7;8	1		1				1	1		1	1;3;4;5	1		1
1727	1970	52	2	1	2	4	2	2	1	1	2	Nurse	1	3			1		9	3	2		3	0	1	1	3	0	2	0	1	0	2	0	9									1	0	2		1
1728	1991	31	1	1	2	4	2	1	1	2	2	Nurse	2											0		0		0		0		0		0											0
1729	1996	26	1	1	2	4	2	1	1	2	2	Nurse	1	1	1				7	3	2		2	1	1	1	1	1	3	0	3	0	1	1	1;2	1	1								0	4;5
1730	1971	51	2	1	2	2	2	2	1	1	1	Nurse	1	1;2;4	1	1		1	8	2	1	1	2	1	1	1	1	1	1	1	1	0	2	0	1;3;6;7	1		1			1	1			1	1;2;3;4;5;6	1	1	1
1731	1990	32	1	1	2	4	2	1	1	2	1	Nurse	2											0		0		0		0		0		0											0
1732	1990	32	1	1	2	4	2	2	1	2	2	Nurse	2											0		0		0		0		0		0											0
1733	1989	33	1	1	2	2	2	2	1	1	2	Nurse	2											0		0		0		0		0		0											0
1734	1977	45	2	2	2	4	2	2	1	2	2	Nurse	1	1;2	1	1			8	2	1	1	2	1	2	0	1	1	2	0	2	1	1	1	1;3;4;5;6;7;8	1		1	1	1	1	1	1		0	1;2;3;5;6	1	1	1
1735	1968	54	2	1	2	2	2	2	1	2	2	Nurse	1	1;2;3;4	1	1	1	1	7	2	1	1	2	1	1	1	1	1	1	1	1	0	1	1	1;3;6;7;8	1		1			1	1	1		1	1;2;3;4;5;6	1	1	1
1736	1999	23	1	1	3	4	2	1	1	2	2	Nurse	2											0		0		0		0		0		0											0
1737	1986	36	2	1	2	4	2	1	1	2	2	Nurse	1	1;2;4	1	1		1	6	3	1	1	4	0	2	0	2	0	3	0	2	1	5	0	9									1	0	1	1
1738	1982	40	2	1	2	4	2	2	3	2	2	Nurse	1	1;2;4	1	1		1	6	2	1	1	2	1	1	1	1	1	1	1	2	1	1	1	1;2;4;7;8	1	1		1			1	1		0	1;3;4;5	1		1
1739	1993	29	1	1	2	4	2	1	1	2	2	Nurse	1	1;2;3	1	1	1		1	2	1	1	1	0	1	1	1	1	1	1	2	1	1	1	3;4;5;6			1	1	1	1				0	1;3	1		1
1740	1998	24	1	2	3	4	2	1	1	2	2	Nurse	1	1;2;3;4	1	1	1	1	9	4	2		5	0	3	0	3	0	3	0	3	0	5	0	9									1	0	7
1741	1988	34	1	1	2	4	2	1	2	2	2	Nurse	1	1;2;3;4	1	1	1	1	7	3	1	1	2	1	1	1	1	1	1	1	1	0	2	0	1;2;4;5;6;7;8	1	1		1	1	1	1	1		0	1;3;4;5;6	1		1
1742	2001	21	1	1	3	4	2	1	3	2	2	Nurse	1	1;4;5	1			1	7	2	1	1	4	0	3	0	3	0	3	0	1	0	4	0	1;3;4;5;6;7;8	1		1	1	1	1	1	1		0	2;3;4;5		1	1
1743	1994	28	1	1	2	4	2	1	1	2	2	Nurse	1	1;2;3;4	1	1	1	1	6	2	1	1	2	1	1	1	2	0	1	1	2	1	1	1	1;3	1		1							1	1;2;3;5	1	1	1
1744	1997	25	1	1	3	4	2	1	1	2	2	Nurse	1	1;2;3	1	1	1		5	3	1	1	1	0	1	1	2	0	1	1	1	0	1	1	1;2;6;7;8	1	1				1	1	1		0	1;3;4;5	1		1
1745	1998	24	1	1	3	4	2	1	2	2	2	Nurse	2											0		0		0		0		0		0											0
1746	1972	50	2	1	2	4	2	1	1	2	2	Nurse	1	1	1				4	3	1	1	2	1	1	1	2	0	2	0	1	0	1	1	1;2;6;7	1	1				1	1			0	3;5			1
1747	2002	20	1	1	3	4	2	1	3	2	2	Nurse	1	1;2	1	1			1	3	2		5	0	3	0	3	0	2	0	2	1	5	0	9									1	0	7
1748	1997	25	1	1	2	4	2	1	2	2	2	Nurse	1	1	1				8	4	2		5	0	3	0	2	0	3	0	2	1	5	0	9									1	0	7
1749	1986	36	2	1	3	4	2	1	2	2	2	Nurse	1	1	1				8	4	2		5	0	3	0	3	0	3	0	3	0	5	0	9									1	0	7
1750	1998	24	1	1	2	4	2	1	1	2	2	Nurse	1	1;2;3;4	1	1	1	1	9	3	2		5	0	1	1	1	1	1	1	1	0	2	0	1;3;6;7;8	1		1			1	1	1		1	1;2;3;5	1	1	1
1751	1999	23	1	1	2	4	2	1	1	2	2	Nurse	1	1;2;4	1	1		1	9	3	1	1	5	0	3	0	1	1	1	1	1	0	1	1	1;2	1	1								0	4;5;6
1752	1989	33	1	1	2	4	2	1	1	2	2	Nurse	1	1	1				8	4	2		3	0	3	0	3	0	3	0	3	0	2	0	1;3;4;5;6;7;8	1		1	1	1	1	1	1		0	2;3		1	1
1753	1994	28	1	1	2	4	2	1	1	2	2	Nurse	1	1;2;3	1	1	1		9	3	2		5	0	1	1	1	1	1	1	2	1	4	0	9									1	0	5
1754	1982	40	2	1	2	4	2	1	1	2	2	Nurse	1	1	1				8	3	2		2	1	1	1	1	1	1	1	1	0	1	1	1;3;6;7;8	1		1			1	1	1		1	1;2	1	1
1755	1997	25	1	1	3	4	2	1	1	2	2	Nurse	1	1	1				8	2	2		5	0	1	1	2	0	2	0	2	1	4	0	4;5;6;7;8				1	1	1	1	1		0	1;4	1
1756	1991	31	1	1	2	4	2	1	2	2	2	Nurse	2											0		0		0		0		0		0											0
1757	1994	28	1	1	2	4	2	1	2	2	2	Nurse	1	1;2	1	1			9	3	2		5	0	1	1	2	0	3	0	2	1	5	0	3;5			1		1					0	7
1758	1998	24	1	1	3	4	2	1	1	2	2	Nurse	1	1;2;3	1	1	1		9	4	2		2	1	3	0	3	0	3	0	3	0	1	1	1;3	1		1							1	3			1
1759	2000	22	1	1	3	4	2	1	2	2	2	Nurse	1	1;2	1	1			7	3	2		5	0	3	0	3	0	2	0	2	1	5	0	9									1	0	7
1760	1996	26	1	1	3	4	2	1	1	2	2	Nurse	1	1;2;3	1	1	1		5	4	2		2	1	3	0	3	0	3	0	2	1	2	0	1;2;6;7	1	1				1	1			0	1;2	1	1
1761	1990	32	1	1	2	4	2	2	1	2	2	Nurse	1	1;2;3	1	1	1		6	2	1	1	2	1	1	1	1	1	1	1	1	0	2	0	1;2;3;4;5;6;7;8	1	1	1	1	1	1	1	1		0	1;3;4;5	1		1
1762	1992	30	1	1	2	4	2	1	2	2	2	Nurse	1	1	1				7	4	2		5	0	3	0	1	1	2	0	2	1	5	0	9									1	0	1;2;3;4;5;6	1	1	1
1763	1996	26	1	1	3	4	2	1	1	2	2	Nurse	1	1;2;3;4	1	1	1	1	6	2	1	1	2	1	1	1	1	1	1	1	2	1	1	1	1;2;7	1	1					1			0	1;4;5	1
1764	1983	39	2	1	2	4	2	2	1	2	2	Nurse	1	1;2	1	1			4	3	2		5	0	3	0	1	1	1	1	1	0	5	0	9									1	0	1;3;4;5	1		1
1765	1992	30	1	1	2	4	2	1	1	2	2	Nurse	1	1;3;4	1		1	1	9	2	1	1	2	1	1	1	2	0	2	0	2	1	2	0	3;5;6;7;8			1		1	1	1	1		0	1;3;4	1		1
1766	1985	37	2	1	2	4	2	2	1	2	2	Nurse	1	1	1				7	4	2		5	0	3	0	2	0	3	0	3	0	5	0	9									1	0	7
1767	1989	33	1	1	2	4	2	1	1	2	2	Nurse	1	1;2	1	1			3	4	2		5	0	3	0	1	1	3	0	1	0	5	0	1;3;6;7;8	1		1			1	1	1		1	3;5			1
1768	1986	36	2	1	2	4	2	2	3	2	2	Nurse	1	1	1				6	4	2		2	1	3	0	1	1	3	0	3	0	2	0	9									1	0	7
1769	1997	25	1	1	3	4	2	1	1	2	2	Nurse	1	1	1				8	3	2		2	1	1	1	1	1	2	0	2	1	1	1	1;3;6;7;8	1		1			1	1	1		1	1	1
1770	1970	52	2	1	2	4	2	2	1	2	2	Nurse	1	1	1				8	2	2		5	0	3	0	3	0	3	0	1	0	4	0	2;6;7		1				1	1			0	2;4;5		1
1771	1993	29	1	1	3	4	2	1	3	2	2	Nurse	2											0		0		0		0		0		0											0
1772	1999	23	1	1	3	4	2	1	1	2	2	Nurse	1	1;2	1	1			9	1	1	1	4	0	3	0	2	0	3	0	1	0	5	0	3;7;8			1				1	1		1	1;3;4;5	1		1
1773	1988	34	1	1	2	4	2	2	2	2	2	Nurse	2											0		0		0		0		0		0											0
1774	1977	45	2	1	2	4	1	2	3	2	2	Nurse	1	1;2	1	1			6	3	2		3	0	3	0	2	0	3	0	2	1	2	0	9									1	0	1	1
1775	1996	26	1	1	2	4	2	1	3	2	2	Nurse	1	1;2;3	1	1	1		8	4	2		5	0	1	1	1	1	1	1	2	1	5	0	7;8							1	1		1	3;5			1
1776	1987	35	1	1	2	4	2	2	3	2	2	Nurse	1	1;2	1	1			6	2	2		5	0	3	0	2	0	1	1	2	1	1	1	1;3;4;5;6;7;8	1		1	1	1	1	1	1		0	2;3;4;5;6		1	1
1777	1987	35	1	1	2	4	2	2	1	2	2	Nurse	1	1;2	1	1			4	3	1	2	5	0	1	1	1	1	1	1	3	0	5	0	9									1	0	2;5		1
1778	1989	33	1	1	2	4	2	2	1	2	2	Nurse	1	1;2;3;4	1	1	1	1	7	3	2		2	1	1	1	1	1	1	1	1	0	2	0	2;3;4;5;6		1	1	1	1	1				0	1;2;3;4;5;6	1	1	1
1779	1988	34	1	1	2	4	2	1	1	2	2	Nurse	1	4				1	9	4	2		2	1	1	1	1	1	1	1	1	0	2	0	3			1							1	1	1
1780	1995	27	1	1	3	4	1	1	3	2	2	Nurse	1	1;2;3	1	1	1		7	2	1	1	2	1	2	0	2	0	1	1	1	0	2	0	1;2;3	1	1	1							0	2		1
1781	1993	29	1	1	2	4	2	1	1	2	2	Nurse	2											0		0		0		0		0		0											0
1782	1981	41	2	1	2	4	2	2	1	2	2	Nurse	1	2		1			1	3	1	1	5	0	3	0	2	0	1	1	3	0	2	0	9									1	0	7
1783	1977	45	2	1	2	4	2	2	3	2	2	Nurse	2											0		0		0		0		0		0											0
1784	1989	33	1	1	2	4	2	1	1	2	2	Nurse	1	1;2	1	1			8	2	1	1	3	0	1	1	1	1	2	0	1	0	2	0	2;7		1					1			0	1;5	1
1785	1963	59	2	1	2	4	2	1	1	2	2	Nurse	1	1	1				9	3	2		1	0	2	0	2	0	1	1	2	1	5	0	6;7;8						1	1	1		1	1;3	1		1
1786	1972	50	2	1	2	4	2	2	1	2	2	Nurse	1	1	1				4	2	2		2	1	2	0	1	1	1	1	2	1	1	1	1;3;7;8	1		1				1	1		1	1;2;3;4;5;6	1	1	1
1787	1998	24	1	1	3	4	2	1	1	2	1	Nurse	1	1;2;3;4	1	1	1	1	9	4	2		2	1	1	1	2	0	1	1	1	0	2	0	1;2;3;4;5;6;7;8	1	1	1	1	1	1	1	1		0	1;3;4;5;6	1		1
1788	1978	44	2	1	1	4	2	2	1	2	2	Nurse	1	1	1				8	2	1	1	5	0	3	0	1	1	3	0	2	1	2	0	9									1	0	1	1
1789	1991	31	1	1	2	4	2	2	1	2	2	Nurse	1	1;2;3	1	1	1		6	3	1	2	5	0	3	0	3	0	3	0	2	1	5	0	1;2;3;4;5;6	1	1	1	1	1	1				0	7
1790	1987	35	1	1	2	4	2	1	1	2	2	Nurse	2											0		0		0		0		0		0											0
1791	1994	28	1	1	2	4	2	1	1	2	2	Nurse	2											0		0		0		0		0		0											0
1792	1985	37	2	1	2	4	2	1	2	2	2	Nurse	1	1	1				1	2	1	1	5	0	3	0	3	0	3	0	3	0	5	0	9									1	0	7
1793	1990	32	1	1	2	2	2	1	1	1	1	Nurse	1	1;2	1	1			9	3	1	1	5	0	3	0	3	0	3	0	3	0	5	0	9									1	0	7
1794	1998	24	1	1	2	4	2	1	1	2	2	Nurse	1	1;2;3;4	1	1	1	1	9	3	1	1	2	1	1	1	2	0	1	1	2	1	1	1	1;3;6;7;8	1		1			1	1	1		1	1;2;3;5	1	1	1
1795	1985	37	2	1	2	4	2	1	1	2	2	Nurse	2											0		0		0		0		0		0											0
1796	1968	54	2	1	2	2	2	2	1	1	1	Nurse	1	1;2	1	1			6	2	1	1	2	1	1	1	1	1	1	1	1	0	1	1	1;3;4;5;6;7;8	1		1	1	1	1	1	1		0	1;2;3;4;5;6	1	1	1
1797	1985	37	2	1	2	4	2	1	1	2	2	Nurse	1	1;2;3;4	1	1	1	1	9	4	2		5	0	3	0	2	0	1	1	2	1	5	0	9									1	0	7
1798	1969	53	2	1	2	2	2	2	1	1	1	Nurse	1	1;2;4	1	1		1	7	2	1	1	2	1	1	1	1	1	1	1	1	0	2	0	1;2;4;5;6;7;8	1	1		1	1	1	1	1		0	2;3;4;5		1	1
1799	1990	32	1	1	2	2	2	1	1	1	1	Nurse	1	1;2	1	1			8	4	1	1	5	0	3	0	3	0	3	0	3	0	5	0	9									1	0	7
1800	1996	26	1	1	2	4	2	1	1	2	2	Nurse	1	1;2;3;4	1	1	1	1	9	3	1	1	2	1	1	1	1	1	2	0	2	1	1	1	1;3	1		1							1	1;3;4;5	1		1
1801	2000	22	1	1	3	2	2	1	1	1	2	Nurse	1	1	1				8	3	1	1	4	0	2	0	1	1	1	1	2	1	1	1	1;3;7;8	1		1				1	1		1	1;3;5	1		1
1802	1984	38	2	1	2	2	2	2	1	1	2	Nurse	1	1;2;4	1	1		1	7	3	1	1	2	1	2	0	2	0	1	1	2	1	2	0	1;2;3;8	1	1	1					1		0	4;5
1803	1986	36	2	1	2	2	2	1	1	1	1	Nurse	1	1;3	1		1		6	3	1	1	2	1	3	0	1	1	3	0	2	1	2	0	3			1							1	1;3;4;5	1		1
1804	1997	25	1	1	2	2	2	1	1	1	1	Nurse	1	1;2;3;4	1	1	1	1	8	3	2		2	1	1	1	2	0	3	0	2	1	5	0	1;3	1		1							1	2;3;5		1	1
1805	1992	30	1	1	2	4	2	1	1	2	2	Nurse	2											0		0		0		0		0		0											0
1806	1982	40	2	1	2	4	2	2	1	2	2	Nurse	1	1	1				6	3	2		2	1	2	0	1	1	2	0	1	0	4	0	3;6			1			1				1	7
1807	1990	32	1	1	2	2	2	1	1	1	2	Nurse	1	1	1				5	3	1	1	2	1	1	1	1	1	1	1	1	0	2	0	3;6			1			1				1	1;3;4;5	1		1
1808	1994	28	1	1	2	4	2	1	1	2	2	Nurse	2											0		0		0		0		0		0											0
1809	1989	33	1	1	1	2	2	1	1	1	1	Nurse	1	1;2;3;4	1	1	1	1	2	3	1	1	1	0	1	1	1	1	1	1	3	0	1	1	1;2;3;4;5;6;7;8	1	1	1	1	1	1	1	1		0	2		1
1810	1987	35	1	1	2	2	2	2	1	1	1	Nurse	2											0		0		0		0		0		0											0
1811	1987	35	1	1	2	3	2	2	2	2	1	Nurse	1	1;2;3	1	1	1		4	2	1	1	2	1	2	0	2	0	2	0	2	1	1	1	2;4		1		1						0	1;3	1		1
1812	1985	37	2	1	2	3	2	2	2	2	1	Nurse	1	1;2;3;4	1	1	1	1	8	2	1	1	3	0	1	1	2	0	1	1	1	0	2	0	3;6;7;8			1			1	1	1		1	2;3;4;5;6		1	1
1813	1989	33	1	1	2	4	2	1	2	2	2	Nurse	1	1	1				2	3	2		2	1	3	0	2	0	1	1	1	0	1	1	3;7;8			1				1	1		1	1;3;5	1		1
1814	1985	37	2	1	2	2	2	2	1	1	1	Nurse	2											0		0		0		0		0		0											0
1815	2000	22	1	1	3	4	2	1	1	2	2	Nurse	1	1;2;3;4	1	1	1	1	6	1	1	1	2	1	1	1	1	1	1	1	1	0	1	1	1;3;4;5;6;7;8	1		1	1	1	1	1	1		0	1	1
1816	1976	46	2	1	2	4	2	1	3	1	2	Nurse	1	1;2;3;4	1	1	1	1	1	1	1	1	2	1	1	1	1	1	1	1	1	0	1	1	1;3;6;7;8	1		1			1	1	1		1	1;2;3	1	1	1
1817	1993	29	1	1	3	4	2	1	1	2	2	Nurse	1	1;2	1	1			9	4	2		5	0	1	1	2	0	3	0	3	0	1	1	9									1	0	7
1818	1989	33	1	1	2	2	2	1	1	1	1	Nurse	1	1;2	1	1			8	3	2		5	0	3	0	3	0	3	0	3	0	5	0	9									1	0	7
1819	1995	27	1	1	2	2	2	1	1	1	1	Nurse	1	1;2	1	1			6	3	2		2	1	3	0	2	0	2	0	2	1	2	0	3			1							1	1;3;4;5	1		1
1820	1990	32	1	1	2	2	2	1	1	1	1	Nurse	1	1;2	1	1			5	2	1	2	5	0	3	0	3	0	3	0	3	0	5	0	9									1	0	7
1821	1983	39	2	1	2	3	2	2	2	2	1	Nurse	2											0		0		0		0		0		0											0
1822	1983	39	2	1	2	3	2	2	2	2	1	Nurse	1	1;2;3;4	1	1	1	1	2	1	1	1	2	1	3	0	2	0	1	1	2	1	2	0	3;7			1				1			1	1	1
1823	1998	24	1	1	3	4	2	1	1	2	2	Nurse	1	1;2;3;4	1	1	1	1	5	3	1	1	1	0	1	1	1	1	1	1	2	1	2	0	1;2;6;7	1	1				1	1			0	2;3;5		1	1
1824	1994	28	1	1	3	4	2	1	1	2	2	Nurse	1	1;2;3;4	1	1	1	1	9	3	1	2	2	1	1	1	2	0	1	1	1	0	1	1	1;3;6;7;8	1		1			1	1	1		1	1;2;3;5	1	1	1
1825	1985	37	2	1	2	4	2	2	1	2	2	Nurse	1	1;2	1	1			2	1	1	1	3	0	2	0	1	1	1	1	1	0	2	0	2;7;8		1					1	1		0	2;3;5		1	1
1826	1993	29	1	1	2	4	2	1	3	2	2	Nurse	2											0		0		0		0		0		0											0
1827	1979	43	2	1	2	2	2	2	1	1	1	Nurse	1	1;2	1	1			8	2	1	1	1	0	1	1	1	1	1	1	1	0	2	0	1;2	1	1								0	1	1
1828	1994	28	1	1	2	4	2	1	1	2	2	Nurse	1	1	1				8	2	1	1	1	0	1	1	2	0	2	0	2	1	1	1	1;2	1	1								0	2		1
1829	1996	26	1	1	3	4	2	1	1	2	2	Nurse	1	1;2	1	1			5	2	1	1	2	1	1	1	2	0	1	1	2	1	3	0	1;3;7;8	1		1				1	1		1	1;2;3;4;5	1	1	1
1830	1992	30	1	1	2	2	2	1	1	1	1	Nurse	1	1;2	1	1			2	3	1	1	2	1	2	0	1	1	2	0	1	0	1	1	1;3;6;7;8	1		1			1	1	1		1	1;3	1		1
1831	1973	49	2	1	1	2	2	2	1	1	1	Nurse	1	2		1			5	3	2		5	0	2	0	1	1	1	1	3	0	5	0	9									1	0	7
1832	1982	40	2	1	2	4	2	2	2	1	1	Nurse	1	1;2	1	1			8	3	1	2	2	1	1	1	1	1	1	1	1	0	1	1	1;3;7	1		1				1			1	1;3;4;5	1		1
1833	1997	25	1	1	3	4	2	1	1	2	2	Nurse	1	1;2	1	1			7	2	1	1	5	0	3	0	2	0	2	0	2	1	5	0	1;2	1	1								0	3			1
1834	1986	36	2	1	2	2	2	1	1	1	1	Nurse	1	1;2	1	1			9	2	1	1	2	1	1	1	1	1	1	1	1	0	2	0	1;3;6;7;8	1		1			1	1	1		1	1;2;3;4;5	1	1	1
1835	1974	48	2	1	2	4	2	2	1	2	2	Nurse	1	1;2;3	1	1	1		3	2	1	1	2	1	1	1	1	1	2	0	2	1	1	1	1;2;7;8	1	1					1	1		0	1;2;3;5	1	1	1
1836	2000	22	1	1	3	4	2	1	1	2	2	Nurse	1	1	1				8	2	1	1	5	0	1	1	2	0	2	0	2	1	2	0	1;2;3;7;8	1	1	1				1	1		0	3;5			1
1837	1980	42	2	1	2	4	2	2	1	2	2	Nurse	1	2		1			7	3	2		5	0	3	0	3	0	3	0	3	0	5	0	1;3;5;8	1		1		1			1		0	1;5	1
1838	1996	26	1	1	2	4	2	1	1	2	2	Nurse	1	1	1				9	4	2		5	0	3	0	3	0	3	0	3	0	1	1	1;3;4;5	1		1	1	1					0	1;3;5	1		1
1839	1994	28	1	1	2	4	2	1	1	2	2	Nurse	1	2		1			1	4	2		2	1	3	0	3	0	3	0	2	1	2	0	1	1									1	1	1
1840	2000	22	1	1	3	4	2	1	1	2	2	Nurse	1	1	1				5	3	2		3	0	2	0	2	0	2	0	2	1	2	0	1;7;8	1						1	1		1	1;3;4	1		1
1841	1990	32	1	1	2	4	2	2	1	2	2	Nurse	1	1;2;3	1	1	1		1	3	2		2	1	1	1	1	1	1	1	2	1	1	1	1;3;6;7;8	1		1			1	1	1		1	1;3;4;5	1		1
1842	1998	24	1	1	2	4	2	1	1	2	2	Nurse	1	1	1				9	3	2		2	1	3	0	1	1	2	0	2	1	1	1	5					1					0	1;5	1
1843	1993	29	1	1	3	4	2	1	1	2	2	Nurse	1	1;2;3	1	1	1		6	2	1	1	2	1	1	1	1	1	1	1	2	1	1	1	1;3;6;7;8	1		1			1	1	1		1	1;2;3;4;5	1	1	1
1844	1991	31	1	1	2	4	2	1	1	2	2	Nurse	2											0		0		0		0		0		0											0
1845	1994	28	1	1	2	4	2	1	1	2	2	Nurse	1	1	1				8	3	2		5	0	1	1	2	0	3	0	2	1	5	0	9									1	0	1;2	1	1
1846	1995	27	1	1	2	4	2	1	1	2	2	Nurse	1	1	1				8	2	1	2	2	1	2	0	1	1	3	0	1	0	1	1	1;3;6;7	1		1			1	1			1	2		1
1847	1983	39	2	1	2	2	2	1	1	1	1	Nurse	1	1	1				7	3	1	1	2	1	2	0	2	0	2	0	2	1	2	0	1;2;6	1	1				1				0	2;3;4;5;6		1	1
1848	1976	46	2	1	2	4	2	2	1	2	2	Nurse	2											0		0		0		0		0		0											0
1849	1996	26	1	1	3	4	2	1	1	2	2	Nurse	1	1	1				9	3	2		4	0	3	0	2	0	3	0	2	1	5	0	9									1	0	7
1850	1962	60	2	2	2	2	2	2	1	1	2	Nurse	1	2		1			1	3	1	1	3	0	1	1	1	1	1	1	2	1	4	0	1;2;7;8	1	1					1	1		0	1;3;5	1		1
1851	1991	31	1	1	2	4	2	1	1	2	2	Nurse	1	1	1				9	3	1	1	1	0	1	1	1	1	1	1	2	1	1	1	9									1	0	2		1
1852	1980	42	2	1	2	1	2	2	1	2	2	Nurse	2											0		0		0		0		0		0											0
1853	1988	34	1	1	2	4	2	2	1	2	2	Nurse	1	1;2;3;4	1	1	1	1	6	1	1	1	2	1	2	0	1	1	1	1	2	1	1	1	1;3;6;7;8	1		1			1	1	1		1	1;2;3;4;5;6	1	1	1
1854	1978	44	2	1	2	4	2	2	1	2	2	Nurse	1	1;2	1	1			7	3	1	1	2	1	1	1	1	1	2	0	1	0	1	1	1;3;6;7;8	1		1			1	1	1		1	1;2;3;5	1	1	1
1855	1992	30	1	1	2	4	2	1	1	2	2	Nurse	1	1	1				8	2	1	1	1	0	2	0	2	0	2	0	2	1	5	0	1	1									1	1	1
1856	1984	38	2	1	2	4	2	2	1	2	2	Nurse	1	1;2;4	1	1		1	8	3	1	1	2	1	1	1	1	1	1	1	2	1	1	1	1;3;6;7;8	1		1			1	1	1		1	1;2;3;4;5;6	1	1	1
1857	1994	28	1	1	2	2	2	1	2	2	2	Nurse	1	1;2;4	1	1		1	5	3	2		4	0	1	1	2	0	3	0	1	0	5	0	9									1	0	1;2;3;5	1	1	1
1858	1973	49	2	1	2	2	2	2	1	1	2	Nurse	1	1;2	1	1			9	3	2		1	0	1	1	1	1	1	1	1	0	1	1	1;2;4;6;7	1	1		1		1	1			0	1;2;3;4;5;6	1	1	1
1859	1980	42	2	1	2	4	2	2	1	2	2	Nurse	2											0		0		0		0		0		0											0
1860	1996	26	1	1	2	4	2	1	1	2	2	Nurse	1	1;2	1	1			8	2	2		2	1	3	0	2	0	1	1	2	1	1	1	6;7;8						1	1	1		1	1;2;5	1	1
1861	1991	31	1	1	2	2	2	1	2	1	1	Nurse	1	1;2;3;4;5	1	1	1	1	7	1	1	1	1	0	3	0	3	0	3	0	3	0	5	0	9									1	0	6
1862	1999	23	1	1	3	2	2	2	2	1	2	Nurse	1	1	1				7	3	1	1	2	1	1	1	1	1	1	1	1	0	3	0	2		1								0	2		1
1863	1996	26	1	1	3	2	2	1	3	1	2	Nurse	1	1	1				8	4	2		5	0	3	0	1	1	3	0	2	1	5	0	9									1	0	7
1864	1989	33	1	1	2	2	2	2	3	2	2	Nurse	1	1	1				8	3	1	1	2	1	1	1	1	1	2	0	1	0	1	1	3;4;5			1	1	1					0	1;2;3;4;5;6	1	1	1
1865	1995	27	1	1	2	2	2	1	3	2	2	Nurse	1	1;2;3;4	1	1	1	1	9	3	1	1	5	0	1	1	2	0	1	1	2	1	5	0	1;7;8	1						1	1		1	1;2;3;4;5;6	1	1	1
1866	1996	26	1	1	3	2	2	1	3	2	2	Nurse	1	1	1				5	3	2		2	1	1	1	2	0	3	0	1	0	1	1	1;3	1		1							1	2;4;5		1
1867	1994	28	1	1	2	2	2	1	3	2	2	Nurse	1	1	1				9	4	1	1	2	1	1	1	1	1	1	1	1	0	1	1	1;3	1		1							1	1;2;3	1	1	1
1868	2001	21	1	1	2	2	2	1	2	1	2	Nurse	1	1;2;3	1	1	1		6	3	1	1	5	0	2	0	3	0	2	0	2	1	5	0	9									1	0	7
1869	1995	27	1	1	2	4	2	1	1	2	2	Nurse	2											0		0		0		0		0		0											0
1870	1985	37	2	1	2	4	2	1	1	2	2	Nurse	2											0		0		0		0		0		0											0
1871	1991	31	1	1	2	3	2	2	2	2	1	Nurse	1	1;2;3	1	1	1		8	2	1	1	2	1	1	1	1	1	1	1	1	0	1	1	1;3;6;7;8	1		1			1	1	1		1	1;2;3;4;5;6	1	1	1
1872	1996	26	1	1	3	2	2	1	2	1	2	Nurse	1	1;2;3;4	1	1	1	1	4	3	2		1	0	1	1	2	0	3	0	2	1	4	0	1;4;6;8	1			1		1		1		0	1;4	1
1873	1992	30	1	1	2	4	2	1	1	2	2	Nurse	1	1	1				6	3	1	2	5	0	3	0	3	0	3	0	3	0	5	0	1;7	1						1			1	3			1
1874	1988	34	1	1	2	4	2	1	1	2	2	Nurse	1	1;2	1	1			9	3	1	2	3	0	2	0	2	0	1	1	1	0	2	0	1;2;5	1	1			1					0	3;5			1
1875	1979	43	2	1	2	2	2	1	2	2	2	Nurse	1	1	1				5	3	2		2	1	1	1	1	1	3	0	3	0	5	0	5;6;7;8					1	1	1	1		0	2;3;4;6		1	1
1876	1990	32	1	1	2	4	2	1	2	1	2	Nurse	2											0		0		0		0		0		0											0
1877	1995	27	1	1	3	4	2	1	1	2	2	Nurse	2											0		0		0		0		0		0											0
1878	1982	40	2	1	2	4	2	1	2	2	2	Nurse	1	2		1			6	2	1	1	5	0	2	0	1	1	2	0	2	1	5	0	1;2	1	1								0	1;3;4	1		1
1879	1991	31	1	1	3	2	2	1	2	2	2	Nurse	1	1	1				8	3	1	2	4	0	1	1	2	0	1	1	1	0	1	1	1;3	1		1							1	1;2	1	1
1880	1993	29	1	1	2	2	2	1	2	1	2	Nurse	1	1	1				6	3	1	1	2	1	1	1	1	1	1	1	1	0	1	1	1;3;6;7;8	1		1			1	1	1		1	1;2;3;4;5;6	1	1	1
1881	1990	32	1	1	2	2	2	1	2	2	2	Nurse	1	1;2;3	1	1	1		5	3	1	1	2	1	1	1	2	0	1	1	1	0	1	1	2;6;7;8		1				1	1	1		0	1;3;5	1		1
1882	1990	32	1	1	2	6	2	1	2	2	2	Nurse	1	1;5	1				8	3	1	2	5	0	3	0	3	0	1	1	1	0	5	0	6;7;8						1	1	1		1	2;3;4;6		1	1
1883	1998	24	1	1	3	4	2	1	1	2	2	Nurse	1	2;4		1		1	8	3	1	2	1	0	1	1	1	1	1	1	1	0	5	0	1	1									1	1	1
1884	1997	25	1	1	3	4	2	1	1	2	2	Nurse	1	2;4		1		1	8	3	1	2	1	0	1	1	1	1	1	1	1	0	5	0	1	1									1	1	1
1885	1987	35	1	1	2	4	1	2	1	2	1	Nurse	1	1	1				3	4	1	1	1	0	3	0	3	0	3	0	3	0	5	0	9									1	0	7
1886	1977	45	2	1	2	2	2	2	2	2	2	Nurse	1	1;2;3	1	1	1		8	3	1	2	2	1	1	1	1	1	1	1	1	0	1	1	1;3;7	1		1				1			1	2		1
1887	1978	44	2	1	2	2	2	2	2	2	2	Nurse	1	1;2	1	1			8	1	1	1	2	1	3	0	1	1	2	0	1	0	3	0	1;2;6;8	1	1				1		1		0	2;3		1	1
1888	1997	25	1	1	3	6	2	1	1	2	2	Nurse	1	1	1				3	3	2		5	0	3	0	3	0	3	0	3	0	5	0	9									1	0	7
1889	1991	31	1	1	2	4	2	1	1	2	2	Nurse	1	1;2;3;4	1	1	1	1	9	3	1	2	5	0	1	1	1	1	1	1	1	0	2	0	1;2;7;8	1	1					1	1		0	1;2;3;4;5	1	1	1
1890	1996	26	1	1	2	4	2	1	1	2	2	Nurse	1	1;2	1	1			1	1	1	1	1	0	1	1	1	1	1	1	2	1	2	0	2;7;8		1					1	1		0	2;3;4;5		1	1
1891	1997	25	1	1	2	4	2	1	1	2	2	Nurse	1	1;2	1	1			6	2	1	1	2	1	2	0	3	0	1	1	2	1	1	1	1;3;6;7;8	1		1			1	1	1		1	1;2	1	1
1892	1999	23	1	1	3	6	2	1	1	2	1	Nurse	1	1	1				8	4	2		5	0	1	1	1	1	1	1	1	0	2	0	1;3;4;5;6;7;8	1		1	1	1	1	1	1		0	1;2;3;4;5;6	1	1	1
1893	1987	35	1	1	2	2	2	1	2	1	2	Nurse	1	1	1				5	3	2		1	0	1	1	2	0	2	0	2	1	1	1	1;2;8	1	1						1		0	1;2;3	1	1	1
1894	1992	30	1	1	2	4	2	1	2	2	2	Nurse	2											0		0		0		0		0		0											0
1895	1980	42	2	1	2	4	2	2	3	2	2	Nurse	1	1;2;3;4	1	1	1	1	1	1	1	1	2	1	1	1	1	1	2	0	2	1	2	0	1;2;6	1	1				1				0	1;3;4;6	1		1
1896	1983	39	2	1	2	4	2	2	3	2	2	Nurse	2											0		0		0		0		0		0											0
1897	1999	23	1	1	3	4	2	1	3	2	2	Nurse	1	1	1				8	3	2		5	0	3	0	3	0	3	0	3	0	5	0	1	1									1	3;5			1
1898	1989	33	1	1	2	4	2	1	3	2	2	Nurse	1	1;2	1	1			9	3	2		5	0	3	0	3	0	3	0	3	0	5	0	9									1	0	7
1899	1979	43	2	1	2	4	2	2	1	2	2	Nurse	1	1	1				5	2	2		2	1	1	1	2	0	1	1	1	0	1	1	1;2	1	1								0	3			1
1900	1984	38	2	1	2	4	2	2	3	2	2	Nurse	2											0		0		0		0		0		0											0
1901	1999	23	1	1	3	4	2	1	3	2	2	Nurse	1	1;2;3;4	1	1	1	1	9	3	1	1	5	0	3	0	1	1	1	1	2	1	5	0	9									1	0	7
1902	1987	35	1	1	2	4	2	2	3	2	2	Nurse	1	1	1				8	2	2		5	0	1	1	2	0	1	1	1	0	5	0	9									1	0	4
1903	1970	52	2	1	2	4	1	2	1	2	2	Nurse	2											0		0		0		0		0		0											0
1904	1991	31	1	1	3	4	2	1	3	2	2	Nurse	1	1;2;3	1	1	1		8	3	2		2	1	1	1	2	0	1	1	2	1	1	1	2;5;6		1			1	1				0	1;2;3;4	1	1	1
1905	1996	26	1	1	3	4	2	2	3	2	2	Nurse	1	1	1				9	3	2		5	0	1	1	3	0	3	0	3	0	5	0	9									1	0	3			1
1906	1982	40	2	1	2	4	2	1	3	2	2	Nurse	1	1	1				8	2	2		5	0	1	1	1	1	1	1	1	0	5	0	3;6;7;8			1			1	1	1		1	1;3;4;5	1		1
1907	1972	50	2	1	2	4	2	2	1	2	2	Nurse	1	2		1			6	4	2		5	0	1	1	3	0	3	0	3	0	5	0	1	1									1	1	1
1908	2000	22	1	1	3	4	2	1	1	2	2	Nurse	2											0		0		0		0		0		0											0
1909	1998	24	1	1	2	4	2	1	1	2	2	Nurse	1	1	1				6	3	2		5	0	1	1	3	0	3	0	3	0	4	0	9									1	0	3			1
1910	1989	33	1	1	2	2	2	1	2	2	2	Nurse	1	1;2	1	1			5	4	1	2	2	1	1	1	1	1	1	1	3	0	1	1	7							1			1	1;2;3	1	1	1
1911	1989	33	1	1	2	4	2	2	1	2	2	Nurse	1	1;2;3	1	1	1		5	2	1	2	5	0	1	1	1	1	1	1	2	1	4	0	6;7						1	1			1	1;3;5	1		1
1912	1985	37	2	1	2	4	2	2	1	2	2	Nurse	2											0		0		0		0		0		0											0
1913	1998	24	1	1	3	4	2	1	1	2	2	Nurse	1	1	1				9	3	2		4	0	1	1	1	1	3	0	3	0	5	0	2;7;8		1					1	1		0	3;4;5;6			1
1914	1994	28	1	1	2	4	2	1	1	2	2	Nurse	2											0		0		0		0		0		0											0
1915	1999	23	1	1	3	4	2	1	1	2	2	Nurse	1	1	1				7	3	1	1	4	0	1	1	1	1	1	1	2	1	1	1	9									1	0	2;3;4		1	1
1916	1998	24	1	1	3	4	2	1	1	2	2	Nurse	1	1;2;4	1	1		1	9	4	1	2	2	1	1	1	3	0	1	1	3	0	1	1	1;3;6;7;8	1		1			1	1	1		1	1;2;3;4;5;6	1	1	1
1917	1986	36	2	1	2	4	2	2	1	2	2	Nurse	1	1	1				9	2	2		5	0	3	0	2	0	3	0	3	0	5	0	9									1	0	7
1918	1995	27	1	1	2	4	2	1	2	2	2	Nurse	1	1;2	1	1			9	3	1	1	2	1	1	1	1	1	1	1	1	0	2	0	1;2;3;4;5;6;7;8	1	1	1	1	1	1	1	1		0	1;3;4;5;6	1		1
1919	2001	21	1	1	3	4	2	1	1	2	2	Nurse	1	1;2;4	1	1		1	9	3	2		2	1	3	0	1	1	3	0	2	1	5	0	1;2;7;8	1	1					1	1		0	7
1920	1990	32	1	1	2	4	2	2	2	2	2	Nurse	1	1;2;3	1	1	1		1	3	2		2	1	1	1	1	1	1	1	1	0	1	1	1;3;6;7;8	1		1			1	1	1		1	1;2;3;5	1	1	1
1921	1994	28	1	1	2	4	2	1	1	2	2	Nurse	1	1	1				9	4	2		5	0	3	0	3	0	3	0	3	0	5	0	9									1	0	7
1922	1989	33	1	1	2	4	2	2	2	2	2	Nurse	1	1	1				4	3	1	2	1	0	1	1	1	1	1	1	1	0	2	0	1;2;4;5;7	1	1		1	1		1			0	1;2;3;4	1	1	1
1923	1989	33	1	1	2	4	2	2	1	2	2	Nurse	1	2		1			9	3	2		2	1	2	0	3	0	3	0	2	1	5	0	9									1	0	1;2	1	1
1924	1986	36	2	1	2	4	2	2	1	2	2	Nurse	1	1	1				7	4	2		5	0	3	0	3	0	3	0	2	1	5	0	9									1	0	7
1925	1995	27	1	1	2	4	2	1	1	2	2	Nurse	1	1	1				6	3	2		5	0	3	0	3	0	3	0	3	0	5	0	9									1	0	7
1926	1988	34	1	1	2	4	2	1	1	2	2	Nurse	2											0		0		0		0		0		0											0
1927	1987	35	1	1	2	4	2	2	1	2	2	Nurse	1	1;2	1	1			9	3	1	2	5	0	1	1	1	1	1	1	3	0	5	0	9									1	0	7
1928	1984	38	2	1	2	4	2	2	2	2	2	Nurse	1	1;2	1	1			8	3	2		5	0	1	1	3	0	3	0	3	0	5	0	1;2;4;5;6	1	1		1	1	1				0	3;5			1
1929	1991	31	1	1	2	4	2	1	1	2	2	Nurse	2											0		0		0		0		0		0											0
1930	1989	33	1	1	2	4	2	2	2	2	2	Nurse	1	1;2;3	1	1	1		8	2	1	1	2	1	2	0	1	1	2	0	1	0	1	1	1	1									1	1;2;3;4;5	1	1	1
1931	1991	31	1	1	2	4	2	1	1	2	2	Nurse	2											0		0		0		0		0		0											0
1932	1995	27	1	1	3	4	2	1	1	2	2	Nurse	1	1;2	1	1			8	4	1	1	2	1	1	1	1	1	1	1	1	0	2	0	1;2;7;8	1	1					1	1		0	2		1
1933	1997	25	1	1	2	4	1	1	2	2	2	Nurse	2											0		0		0		0		0		0											0
1934	1988	34	1	1	2	4	1	2	1	2	2	Nurse	2											0		0		0		0		0		0											0
1935	1999	23	1	1	3	4	2	1	1	2	2	Nurse	1	1;2	1	1			9	4	2		2	1	1	1	2	0	1	1	1	0	1	1	1;3;6;7;8	1		1			1	1	1		1	1;2;3;4;5;6	1	1	1
1936	1994	28	1	1	2	4	2	1	1	2	2	Nurse	1	2		1			1	3	1	1	5	0	1	1	1	1	1	1	1	0	1	1	1	1									1	7
1937	1995	27	1	1	3	4	2	1	3	2	2	Nurse	1	2		1			1	4	2		5	0	3	0	1	1	3	0	1	0	5	0	9									1	0	7
1938	1996	26	1	1	3	4	2	1	3	2	2	Nurse	1	1	1				9	4	2		5	0	3	0	3	0	3	0	3	0	5	0	9									1	0	7
1939	1995	27	1	1	2	4	2	1	1	2	2	Nurse	1	1;2;3;4	1	1	1	1	9	3	2		5	0	3	0	3	0	3	0	3	0	2	0	9									1	0	1;2	1	1
1940	1983	39	2	1	2	4	2	2	2	2	2	Nurse	1	1;2	1	1			1	3	2		1	0	3	0	3	0	3	0	1	0	1	1	1;2;4	1	1		1						0	1;4;6	1
1941	1982	40	2	1	2	4	2	2	2	2	2	Nurse	1	1;2	1	1			8	3	2		5	0	3	0	3	0	3	0	2	1	1	1	9									1	0	1	1
1942	1996	26	1	1	2	4	2	1	2	2	2	Nurse	1	1;2;3;4	1	1	1	1	6	3	1	2	2	1	1	1	1	1	1	1	1	0	1	1	1;3;6;7;8	1		1			1	1	1		1	1;2;3;5	1	1	1
1943	1989	33	1	1	2	4	2	1	1	2	2	Nurse	1	1;2;3;4	1	1	1	1	9	3	1	1	5	0	1	1	1	1	1	1	1	0	5	0	9									1	0	1	1
1944	1984	38	2	1	2	4	2	2	3	2	2	Nurse	1	1	1				9	3	1	1	5	0	2	0	2	0	3	0	3	0	5	0	9									1	0	7
1945	1995	27	1	1	3	4	2	1	2	2	2	Nurse	2											0		0		0		0		0		0											0
1946	1994	28	1	1	2	4	2	1	2	2	2	Nurse	1	1	1				8	3	2		2	1	1	1	1	1	2	0	2	1	4	0	1;2;4;5;7;8	1	1		1	1		1	1		0	1;3;5	1		1
1947	1985	37	2	1	2	4	2	2	1	2	2	Nurse	2											0		0		0		0		0		0											0
1948	1993	29	1	1	2	4	2	2	1	2	2	Nurse	1	4				1	9	3	2		5	0	3	0	1	1	1	1	2	1	5	0	2;7		1					1			0	2;3;4;5		1	1
1949	1996	26	1	1	2	4	2	1	1	2	2	Nurse	1	1;2	1	1			1	2	1	1	2	1	1	1	1	1	1	1	1	0	1	1	1;3;6;7;8	1		1			1	1	1		1	1;2;3;5	1	1	1
1950	1987	35	1	1	2	4	2	2	1	2	2	Nurse	1	2		1			1	4	1	2	5	0	3	0	2	0	1	1	2	1	5	0	1;2;3;4;5;6;7;8	1	1	1	1	1	1	1	1		0	2		1
1951	1989	33	1	1	2	4	2	1	1	2	2	Nurse	1	1;2;3	1	1	1		9	3	1	1	2	1	1	1	2	0	1	1	2	1	1	1	1;3;6;7;8	1		1			1	1	1		1	1;2;3;4;5;6	1	1	1
1952	1990	32	1	1	2	4	2	1	2	2	2	Nurse	2											0		0		0		0		0		0											0
1953	1991	31	1	1	2	4	2	2	1	2	2	Nurse	1	2		1			9	4	1	1	2	1	1	1	2	0	1	1	2	1	2	0	2;6;7;8		1				1	1	1		0	1	1
1954	2001	21	1	1	3	4	2	1	1	2	1	Nurse	1	1;2	1	1			8	3	1	1	2	1	1	1	1	1	1	1	2	1	1	1	1;3;6;7;8	1		1			1	1	1		1	1;2;3;4;5	1	1	1
1955	1995	27	1	1	2	4	2	1	1	2	2	Nurse	1	1;2;3	1	1	1		9	2	1	1	2	1	2	0	3	0	1	1	2	1	1	1	1;3;6;7;8	1		1			1	1	1		1	1;2;3;5	1	1	1
1956	1991	31	1	1	2	4	2	2	1	2	2	Nurse	1	1	1				8	3	2		5	0	3	0	3	0	3	0	3	0	5	0	9									1	0	7
1957	1996	26	1	1	2	4	2	1	2	2	2	Nurse	1	1	1				9	3	2		5	0	3	0	3	0	1	1	3	0	5	0	9									1	0	1;3	1		1
1958	1994	28	1	1	3	4	2	1	1	2	2	Nurse	1	1;2;3	1	1	1		9	3	2		1	0	2	0	1	1	2	0	1	0	2	0	3;7;8			1				1	1		1	2;3;4;5		1	1
1959	1989	33	1	1	2	4	2	2	2	2	1	Nurse	1	1	1				6	2	1	1	2	1	1	1	1	1	1	1	2	1	1	1	1;3;6;7;8	1		1			1	1	1		1	1;2	1	1
1960	1998	24	1	1	3	4	2	1	1	2	2	Nurse	2											0		0		0		0		0		0											0
1961	1991	31	1	1	2	4	2	1	1	2	2	Nurse	2											0		0		0		0		0		0											0
1962	1999	23	1	1	3	4	2	1	2	2	2	Nurse	1	1	1				6	2	1	1	5	0	1	1	1	1	1	1	2	1	2	0	1;2	1	1								0	3;5			1
1963	1996	26	1	1	2	4	2	1	1	2	2	Nurse	2											0		0		0		0		0		0											0
1964	1990	32	1	1	2	4	2	2	3	1	1	Nurse	1	1;2;3;4	1	1	1	1	1	2	1	1	3	0	3	0	3	0	3	0	3	0	5	0	9									1	0	7
1965	1995	27	1	1	3	4	2	1	1	2	1	Nurse	2											0		0		0		0		0		0											0
1966	1996	26	1	1	2	4	2	1	1	2	2	Nurse	1	1;2;3;4	1	1	1	1	1	3	1	1	2	1	1	1	2	0	1	1	1	0	1	1	1;3;6;7;8	1		1			1	1	1		1	1;2;3	1	1	1
1967	1995	27	1	1	2	4	2	1	1	2	1	Nurse	2											0		0		0		0		0		0											0
1968	1994	28	1	1	2	4	2	1	1	2	2	Nurse	2											0		0		0		0		0		0											0
1969	2001	21	1	1	3	4	2	1	3	2	2	Nurse	1	1;2;4	1	1		1	3	3	2		5	0	1	1	2	0	2	0	2	1	2	0	9									1	0	1	1
1970	1987	35	1	1	2	4	2	2	1	2	2	Nurse	1	1;2	1	1			8	3	1	1	1	0	1	1	2	0	1	1	2	1	2	0	3;7;8			1				1	1		1	1;2;3;4	1	1	1
1971	1989	33	1	1	2	4	2	2	1	2	2	Nurse	1	1;2;3	1	1	1		9	3	1	2	1	0	1	1	1	1	1	1	2	1	2	0	1;2;6	1	1				1				0	1;3;4	1		1
1972	1995	27	1	1	3	4	2	1	1	2	2	Nurse	1	1;2;4	1	1		1	6	4	2		2	1	1	1	1	1	1	1	1	0	2	0	1;2;5;6	1	1			1	1				0	1;3;5	1		1
1973	1997	25	1	1	3	4	2	1	1	2	2	Nurse	1	1;2;3;4	1	1	1	1	6	1	1	1	2	1	1	1	1	1	1	1	2	1	1	1	1;3;6;7;8	1		1			1	1	1		1	1;3;5	1		1
1974	1997	25	1	1	3	4	2	1	2	2	1	Nurse	1	1;2;3;4	1	1	1	1	7	1	1	1	2	1	1	1	2	0	1	1	1	0	1	1	1;3;6;7;8	1		1			1	1	1		1	1;2;3;4;5;6	1	1	1
1975	1999	23	1	1	3	4	2	1	1	2	2	Nurse	1	1;2	1	1			7	2	1	1	4	0	2	0	2	0	1	1	2	1	4	0	9									1	0	4
1976	1989	33	1	1	2	4	2	2	2	2	1	Nurse	1	1;2;3;4	1	1	1	1	7	1	1	1	2	1	1	1	2	0	1	1	1	0	1	1	1;3;6;7;8	1		1			1	1	1		1	1;2;3	1	1	1
1977	1997	25	1	1	2	4	2	1	2	2	1	Nurse	1	1;2;3;4	1	1	1	1	8	3	1	1	2	1	1	1	1	1	2	0	3	0	2	0	1;2;6;7	1	1				1	1			0	2;3;5		1	1
1978	1999	23	1	1	3	4	2	1	2	2	1	Nurse	1	1;2;3	1	1	1		6	3	1	1	5	0	3	0	1	1	1	1	1	0	4	0	1;2	1	1								0	1	1
1979	1996	26	1	1	3	4	2	1	2	2	2	Nurse	1	1;2;3	1	1	1		8	2	1	1	2	1	1	1	1	1	2	0	2	1	2	0	1;2	1	1								0	1;3	1		1
1980	1997	25	1	1	3	4	2	1	2	2	1	Nurse	1	1;2	1	1			6	1	1	1	2	1	1	1	1	1	1	1	2	1	2	0	1;3	1		1							1	1	1
1981	1997	25	1	1	2	4	2	1	2	2	2	Nurse	1	1	1				7	2	1	1	2	1	1	1	3	0	3	0	1	0	1	1	1;3;6;7;8	1		1			1	1	1		1	1;3;5	1		1
1982	1994	28	1	1	3	4	2	1	2	2	2	Nurse	1	1;2;3;4	1	1	1	1	7	2	1	1	2	1	3	0	2	0	1	1	1	0	1	1	3;6;7;8			1			1	1	1		1	1;3;5	1		1
1983	1995	27	1	1	2	4	2	1	2	2	1	Nurse	1	1;2	1	1			7	3	1	1	2	1	1	1	1	1	2	0	1	0	1	1	1;3;6;7;8	1		1			1	1	1		1	1;2;3;4	1	1	1
1984	1989	33	1	1	2	4	2	2	2	2	1	Nurse	1	1;2;3;4	1	1	1	1	8	2	1	1	1	0	1	1	1	1	1	1	1	0	1	1	1;2;6;7;8	1	1				1	1	1		0	1;2;3;4;5;6	1	1	1
1985	1992	30	1	1	2	4	2	1	2	2	2	Nurse	1	1;2;3;4	1	1	1	1	7	2	1	1	2	1	1	1	2	0	3	0	2	1	4	0	9									1	0	7
1986	1996	26	1	1	3	4	2	1	2	2	2	Nurse	1	1	1				6	3	1	1	1	0	1	1	2	0	2	0	2	1	2	0	3			1							1	3			1
1987	1994	28	1	1	2	4	2	1	1	2	2	Nurse	1	1;2	1	1			7	3	1	1	1	0	1	1	2	0	2	0	2	1	2	0	1;3;6;7;8	1		1			1	1	1		1	3			1
1988	1991	31	1	1	2	4	1	1	1	2	1	Nurse	1	1;2	1	1			7	2	1	1	3	0	2	0	2	0	1	1	2	1	2	0	1;2;6	1	1				1				0	1	1
1989	1996	26	1	1	2	3	2	1	3	1	1	Nurse	1	1;2	1	1			1	2	1	1	2	1	1	1	1	1	1	1	2	1	1	1	1;3;6	1		1			1				1	1;2;3;5	1	1	1
1990	1982	40	2	1	1	5	2	2	3	2	2	Nurse	1	1	1				7	3	2		3	0	1	1	1	1	2	0	1	0	1	1	1;2;7;8	1	1					1	1		0	1;2;3;4;5;6	1	1	1
1991	1995	27	1	1	3	2	2	1	1	2	2	Nurse	1	1;2	1	1			9	4	1	1	2	1	1	1	1	1	1	1	1	0	2	0	3;4;5;7			1	1	1		1			0	2		1
1992	1981	41	2	1	2	2	2	2	1	2	2	Nurse	1	1;5	1				5	2	1	2	2	1	1	1	2	0	1	1	2	1	2	0	1;2;6	1	1				1				0	1;3;4;5	1		1
1993	1996	26	1	1	2	2	2	1	1	1	2	Nurse	1	1	1				8	4	1	1	2	1	2	0	2	0	1	1	2	1	3	0	3			1							1	5
1994	1995	27	1	1	3	2	2	1	1	2	2	Nurse	1	1	1				6	3	1	1	5	0	3	0	1	1	1	1	2	1	2	0	2		1								0	4
1995	1997	25	1	1	2	2	1	1	1	2	2	Nurse	1	1;2;3;4	1	1	1	1	8	3	1	1	2	1	1	1	1	1	1	1	1	0	1	1	1;2;7;8	1	1					1	1		0	3;4;5			1
1996	2000	22	1	1	3	2	2	1	1	2	2	Nurse	1	1	1				8	4	2		2	1	1	1	1	1	1	1	1	0	5	0	9									1	0	3;4;5			1
1997	1994	28	1	1	3	2	2	1	1	2	2	Nurse	1	1;2;4	1	1		1	9	2	1	1	1	0	2	0	2	0	1	1	1	0	2	0	2		1								0	1	1
1998	2002	20	1	1	3	2	2	1	1	2	1	Nurse	2											0		0		0		0		0		0											0
1999	1979	43	2	1	1	2	2	2	1	2	2	Nurse	1	1;4	1			1	6	3	1	2	2	1	1	1	1	1	1	1	1	0	5	0	1;3	1		1							1	1;2;3;4;5;6	1	1	1
[truncated: 24 more rows]
[truncated: 185 more columns]
